# Supplementary material for: Assessing the use of cell phones to monitor health and nutrition interventions: Evidence from rural Guatemala
Source: PLoS One. 2020 Nov 3;15(11):e0240526. doi: 10.1371/journal.pone.0240526 (PMC7608922; doi:10.1371/journal.pone.0240526)
Supplement: S1 Data — (XLS) [file pone.0240526.s013.xls]

## Sheet: Sheet1
HHID	intervention	treatment	reminders	validanswer	received	male	age	nonsp_lang	educ00	educ01	educ02	size	subject	vaccine_int	distance	mun	community	distance_o	educ_o
1	4	1	1	1	0	1	28	1	0	0	1	5	2	0	15	1	5	0	0
1	7	1	1	1	1	1	28	1	0	0	1	5	2	1	15	1	5	0	0
1	10	1	1	1	0	1	28	1	0	0	1	5	2	1	15	1	5	0	0
1	12	1	1	1	1	1	28	1	0	0	1	5	2	1	15	1	5	0	0
1	13	1	1	1	0	1	28	1	0	0	1	5	2	0	15	1	5	0	0
2	4	1	1	1	1	1	45	1	1	0	0	9	2	0	15	1	5	0	0
2	12	1	1	1	1	1	45	1	1	0	0	9	2	1	15	1	5	0	0
2	13	1	1	1	1	1	45	1	1	0	0	9	2	0	15	1	5	0	0
3	4	2	1	0		1	53	0	0	1	0	10	2	0	5	2	24	0	0
3	8	2	1	1	1	1	53	0	0	1	0	10	2	1	5	2	24	0	0
3	9	2	1	0		1	53	0	0	1	0	10	2	1	5	2	24	0	0
3	13	2	1	0		1	53	0	0	1	0	10	2	0	5	2	24	0	0
4	1	1	0	0		1	41	1	0	1	0	7	1	0	60	2	33	0	0
4	3	1	0	0		1	41	1	0	1	0	7	1	0	60	2	33	0	0
4	5	1	0	0		1	41	1	0	1	0	7	1	0	60	2	33	0	0
5	4	1	0	1	1	1	41	1	0	1	0	6	2	0	50	2	33	0	0
5	12	1	0	1	1	1	41	1	0	1	0	6	2	1	50	2	33	0	0
5	13	1	0	1	1	1	41	1	0	1	0	6	2	0	50	2	33	0	0
6	4	1	0	0		1	19	1	0	1	0	3	2	0	60	2	33	0	0
6	7	1	0	0		1	19	1	0	1	0	3	2	1	60	2	33	0	0
6	10	1	0	0		1	19	1	0	1	0	3	2	1	60	2	33	0	0
6	12	1	0	0		1	19	1	0	1	0	3	2	1	60	2	33	0	0
6	13	1	0	0		1	19	1	0	1	0	3	2	0	60	2	33	0	0
7	4	1	0	1	1	1	30	1	0	1	0	4	2	0	60	2	33	0	0
7	7	1	0	1	1	1	30	1	0	1	0	4	2	1	60	2	33	0	0
7	10	1	0	1	1	1	30	1	0	1	0	4	2	1	60	2	33	0	0
7	12	1	0	1	1	1	30	1	0	1	0	4	2	1	60	2	33	0	0
7	13	1	0	1	1	1	30	1	0	1	0	4	2	0	60	2	33	0	0
8	4	1	0	1	1	1	38	1	0	1	0	10	2	0	55	2	33	0	0
8	12	1	0	1	1	1	38	1	0	1	0	10	2	1	55	2	33	0	0
8	13	1	0	1	1	1	38	1	0	1	0	10	2	0	55	2	33	0	0
9	4	1	0	0		1	33	1	0	0	1	7	2	0	30	2	33	0	0
9	8	1	0	1	1	1	33	1	0	0	1	7	2	1	30	2	33	0	0
9	8	1	0	0		1	33	1	0	0	1	7	2	1	30	2	33	0	0
9	9	1	0	0		1	33	1	0	0	1	7	2	1	30	2	33	0	0
9	9	1	0	1	1	1	33	1	0	0	1	7	2	1	30	2	33	0	0
9	11	1	0	1	1	1	33	1	0	0	1	7	2	1	30	2	33	0	0
9	13	1	0	0		1	33	1	0	0	1	7	2	0	30	2	33	0	0
10	4	2	1	0		1	35	0	0	0	1	4	2	0	20	2	24	0	0
10	8	2	1	0		1	35	0	0	0	1	4	2	1	20	2	24	0	0
10	8	2	1	0		1	35	0	0	0	1	4	2	1	20	2	24	0	0
10	9	2	1	0		1	35	0	0	0	1	4	2	1	20	2	24	0	0
10	9	2	1	0		1	35	0	0	0	1	4	2	1	20	2	24	0	0
10	11	2	1	0		1	35	0	0	0	1	4	2	1	20	2	24	0	0
10	13	2	1	0		1	35	0	0	0	1	4	2	0	20	2	24	0	0
11	4	1	0	0		1	53	1	1	0	0	8	2	0	60	2	33	0	0
11	7	1	0	0		1	53	1	1	0	0	8	2	1	60	2	33	0	0
11	10	1	0	0		1	53	1	1	0	0	8	2	1	60	2	33	0	0
11	12	1	0	0		1	53	1	1	0	0	8	2	1	60	2	33	0	0
11	13	1	0	0		1	53	1	1	0	0	8	2	0	60	2	33	0	0
12	1	1	0	1	1	1	42	1	0	1	0	8	1	0	50	2	33	0	0
12	3	1	0	1	1	1	42	1	0	1	0	8	1	0	50	2	33	0	0
12	5	1	0	1	1	1	42	1	0	1	0	8	1	0	50	2	33	0	0
13	1	1	0	1	1	1	34	1	1	0	0	9	1	0	35	2	33	0	0
13	3	1	0	1	0	1	34	1	1	0	0	9	1	0	35	2	33	0	0
13	5	1	0	1	1	1	34	1	1	0	0	9	1	0	35	2	33	0	0
14	4	1	0	0		1	19	1	0	0	1	3	2	0	30	2	33	0	0
14	7	1	0	0		1	19	1	0	0	1	3	2	1	30	2	33	0	0
14	10	1	0	0		1	19	1	0	0	1	3	2	1	30	2	33	0	0
14	12	1	0	0		1	19	1	0	0	1	3	2	1	30	2	33	0	0
14	13	1	0	0		1	19	1	0	0	1	3	2	0	30	2	33	0	0
15	4	2	1	0		1	32	1	0	0	0	4	2	0	15	1	74	0	0
15	12	2	1	0		1	32	1	0	0	0	4	2	1	15	1	74	0	0
15	13	2	1	0		1	32	1	0	0	0	4	2	0	15	1	74	0	0
16	4	2	1	0		0	37	1	1	0	0	5	2	0	15	1	74	0	0
16	8	2	1	0		0	37	1	1	0	0	5	2	1	15	1	74	0	0
16	9	2	1	0		0	37	1	1	0	0	5	2	1	15	1	74	0	0
16	13	2	1	0		0	37	1	1	0	0	5	2	0	15	1	74	0	0
17	4	2	1	0		1	20	1	0	1	0	3	2	0	10	1	74	0	0
17	7	2	1	0		1	20	1	0	1	0	3	2	1	10	1	74	0	0
17	10	2	1	0		1	20	1	0	1	0	3	2	1	10	1	74	0	0
17	12	2	1	0		1	20	1	0	1	0	3	2	1	10	1	74	0	0
17	13	2	1	0		1	20	1	0	1	0	3	2	0	10	1	74	0	0
18	4	2	1	0		1	42	1	1	0	0	10	2	0	10	1	74	1	0
18	7	2	1	0		1	42	1	1	0	0	10	2	1	10	1	74	1	0
18	10	2	1	0		1	42	1	1	0	0	10	2	1	10	1	74	1	0
18	12	2	1	0		1	42	1	1	0	0	10	2	1	10	1	74	1	0
18	13	2	1	0		1	42	1	1	0	0	10	2	0	10	1	74	1	0
19	4	2	1	0		1	46	1	1	0	0	10	2	0	20	1	74	0	0
19	12	2	1	0		1	46	1	1	0	0	10	2	1	20	1	74	0	0
19	13	2	1	0		1	46	1	1	0	0	10	2	0	20	1	74	0	0
20	4	2	1	0		1	53	1	1	0	0	6	2	0	8	1	74	0	0
20	12	2	1	0		1	53	1	1	0	0	6	2	1	8	1	74	0	0
20	13	2	1	0		1	53	1	1	0	0	6	2	0	8	1	74	0	0
21	4	2	1	0		1	41	1	0	1	0	9	2	0	90	1	74	0	0
21	8	2	1	0		1	41	1	0	1	0	9	2	1	90	1	74	0	0
21	9	2	1	0		1	41	1	0	1	0	9	2	1	90	1	74	0	0
21	13	2	1	0		1	41	1	0	1	0	9	2	0	90	1	74	0	0
22	1	2	1	0		1	54	1	0	1	0	9	1	0	15	1	74	0	0
22	3	2	1	0		1	54	1	0	1	0	9	1	0	15	1	74	0	0
22	5	2	1	0		1	54	1	0	1	0	9	1	0	15	1	74	0	0
23	1	1	1	1	1	0	41	1	0	1	0	4	1	0	20	1	5	0	0
23	3	1	1	1	1	0	41	1	0	1	0	4	1	0	20	1	5	0	0
23	5	1	1	1	1	0	41	1	0	1	0	4	1	0	20	1	5	0	0
24	1	1	1	1	1	1	38	0	0	0	1	6	1	0	5	1	5	0	0
24	1	1	1	1	1	1	38	0	0	0	1	6	1	0	5	1	5	0	0
24	3	1	1	1	1	1	38	0	0	0	1	6	1	0	5	1	5	0	0
24	3	1	1	1	1	1	38	0	0	0	1	6	1	0	5	1	5	0	0
24	5	1	1	1	1	1	38	0	0	0	1	6	1	0	5	1	5	0	0
24	5	1	1	1	1	1	38	0	0	0	1	6	1	0	5	1	5	0	0
25	4	1	1	1	1	0	23	1	0	0	1	2	2	0	30	1	5	0	0
25	7	1	1	1	1	0	23	1	0	0	1	2	2	1	30	1	5	0	0
25	10	1	1	1	1	0	23	1	0	0	1	2	2	1	30	1	5	0	0
25	12	1	1	1	1	0	23	1	0	0	1	2	2	1	30	1	5	0	0
25	13	1	1	1	1	0	23	1	0	0	1	2	2	0	30	1	5	0	0
26	1	1	1	1	1	1	27	1	0	0	1	3	1	0	45	1	5	0	0
26	3	1	1	1	1	1	27	1	0	0	1	3	1	0	45	1	5	0	0
26	5	1	1	1	1	1	27	1	0	0	1	3	1	0	45	1	5	0	0
27	4	1	1	1	0	0	25	1	0	0	1	3	2	0	10	1	5	0	0
27	8	1	1	1	1	0	25	1	0	0	1	3	2	1	10	1	5	0	0
27	8	1	1	1	0	0	25	1	0	0	1	3	2	1	10	1	5	0	0
27	9	1	1	1	1	0	25	1	0	0	1	3	2	1	10	1	5	0	0
27	9	1	1	1	0	0	25	1	0	0	1	3	2	1	10	1	5	0	0
27	11	1	1	1	1	0	25	1	0	0	1	3	2	1	10	1	5	0	0
27	13	1	1	1	0	0	25	1	0	0	1	3	2	0	10	1	5	0	0
28	4	1	1	1	1	1	64	1	1	0	0	7	2	0	10	1	5	0	0
28	8	1	1	1	0	1	64	1	1	0	0	7	2	1	10	1	5	0	0
28	8	1	1	1	1	1	64	1	1	0	0	7	2	1	10	1	5	0	0
28	9	1	1	1	1	1	64	1	1	0	0	7	2	1	10	1	5	0	0
28	9	1	1	1	1	1	64	1	1	0	0	7	2	1	10	1	5	0	0
28	11	1	1	1	1	1	64	1	1	0	0	7	2	1	10	1	5	0	0
28	13	1	1	1	1	1	64	1	1	0	0	7	2	0	10	1	5	0	0
29	1	1	1	0		1	63	1	1	0	0	6	1	0	60	2	51	0	0
29	3	1	1	0		1	63	1	1	0	0	6	1	0	60	2	51	0	0
29	5	1	1	0		1	63	1	1	0	0	6	1	0	60	2	51	0	0
30	4	1	1	0		1	23	1	0	0	1	4	2	0	3	2	51	0	0
30	12	1	1	0		1	23	1	0	0	1	4	2	1	3	2	51	0	0
30	13	1	1	0		1	23	1	0	0	1	4	2	0	3	2	51	0	0
31	1	1	1	1	1	1	30	1	0	1	0	4	1	0	1	2	51	0	0
31	3	1	1	1	1	1	30	1	0	1	0	4	1	0	1	2	51	0	0
31	5	1	1	1	1	1	30	1	0	1	0	4	1	0	1	2	51	0	0
32	4	1	1	1	0	1	39	1	1	0	0	9	2	0	5	2	51	0	0
32	7	1	1	1	0	1	39	1	1	0	0	9	2	1	5	2	51	0	0
32	10	1	1	1	0	1	39	1	1	0	0	9	2	1	5	2	51	0	0
32	12	1	1	1	0	1	39	1	1	0	0	9	2	1	5	2	51	0	0
32	13	1	1	1	1	1	39	1	1	0	0	9	2	0	5	2	51	0	0
33	1	1	1	1	1	1	45	1	1	0	0	7	1	0	120	2	51	0	0
33	3	1	1	1	1	1	45	1	1	0	0	7	1	0	120	2	51	0	0
33	5	1	1	1	1	1	45	1	1	0	0	7	1	0	120	2	51	0	0
34	1	1	1	1	1	0	71	1	1	0	0	5	1	0	30	2	51	0	0
34	3	1	1	1	1	0	71	1	1	0	0	5	1	0	30	2	51	0	0
34	5	1	1	1	1	0	71	1	1	0	0	5	1	0	30	2	51	0	0
35	4	1	1	0		1	32	1	1	0	0	6	2	0	2	2	51	0	0
35	7	1	1	0		1	32	1	1	0	0	6	2	1	2	2	51	0	0
35	10	1	1	0		1	32	1	1	0	0	6	2	1	2	2	51	0	0
35	12	1	1	0		1	32	1	1	0	0	6	2	1	2	2	51	0	0
35	13	1	1	0		1	32	1	1	0	0	6	2	0	2	2	51	0	0
36	4	1	1	1	1	1	60	1	0	1	0	8	2	0	2	2	51	0	0
36	7	1	1	1	1	1	60	1	0	1	0	8	2	1	2	2	51	0	0
36	10	1	1	1	1	1	60	1	0	1	0	8	2	1	2	2	51	0	0
36	12	1	1	1	0	1	60	1	0	1	0	8	2	1	2	2	51	0	0
36	13	1	1	1	1	1	60	1	0	1	0	8	2	0	2	2	51	0	0
37	8	1	1	1	1	1	41	1	0	1	0	11	2	1	3	2	51	0	0
37	8	1	1	1	0	1	41	1	0	1	0	11	2	1	3	2	51	0	0
37	9	1	1	1	1	1	41	1	0	1	0	11	2	1	3	2	51	0	0
37	9	1	1	1	0	1	41	1	0	1	0	11	2	1	3	2	51	0	0
37	11	1	1	1	1	1	41	1	0	1	0	11	2	1	3	2	51	0	0
37	11	1	1	1	0	1	41	1	0	1	0	11	2	1	3	2	51	0	0
38	4	2	1	1	1	1	42	0	0	1	0	4	2	0	3	2	24	0	0
38	12	2	1	0		1	42	0	0	1	0	4	2	1	3	2	24	0	0
38	13	2	1	1	1	1	42	0	0	1	0	4	2	0	3	2	24	0	0
39	4	2	1	0		1	41	0	0	1	0	10	2	0	15	2	24	0	0
39	8	2	1	0		1	41	0	0	1	0	10	2	1	15	2	24	0	0
39	9	2	1	0		1	41	0	0	1	0	10	2	1	15	2	24	0	0
39	13	2	1	0		1	41	0	0	1	0	10	2	0	15	2	24	0	0
40	4	2	1	0		1	28	0	0	1	0	4	2	0	20	2	24	0	0
40	8	2	1	0		1	28	0	0	1	0	4	2	1	20	2	24	0	0
40	9	2	1	0		1	28	0	0	1	0	4	2	1	20	2	24	0	0
40	13	2	1	1	0	1	28	0	0	1	0	4	2	0	20	2	24	0	0
41	4	2	1	0		1	26	0	0	1	0	4	2	0	60	2	24	0	0
41	12	2	1	0		1	26	0	0	1	0	4	2	1	60	2	24	0	0
41	13	2	1	0		1	26	0	0	1	0	4	2	0	60	2	24	0	0
42	1	2	1	0		1	57	0	0	1	0	7	1	0	80	2	24	0	0
42	3	2	1	0		1	57	0	0	1	0	7	1	0	80	2	24	0	0
42	5	2	1	1	1	1	57	0	0	1	0	7	1	0	80	2	24	0	0
43	4	2	1	0		1	27	0	0	0	1	6	2	0	5	2	24	0	0
43	7	2	1	0		1	27	0	0	0	1	6	2	1	5	2	24	0	0
43	10	2	1	0		1	27	0	0	0	1	6	2	1	5	2	24	0	0
43	12	2	1	0		1	27	0	0	0	1	6	2	1	5	2	24	0	0
43	13	2	1	0		1	27	0	0	0	1	6	2	0	5	2	24	0	0
44	1	2	1	0		1	33	0	1	0	0	5	1	0	30	2	24	0	0
44	3	2	1	0		1	33	0	1	0	0	5	1	0	30	2	24	0	0
44	5	2	1	0		1	33	0	1	0	0	5	1	0	30	2	24	0	0
45	4	1	0	0		1	30	1	0	0	1	3	2	0	60	2	33	0	0
45	7	1	0	0		1	30	1	0	0	1	3	2	1	60	2	33	0	0
45	10	1	0	0		1	30	1	0	0	1	3	2	1	60	2	33	0	0
45	12	1	0	0		1	30	1	0	0	1	3	2	1	60	2	33	0	0
45	13	1	0	0		1	30	1	0	0	1	3	2	0	60	2	33	0	0
46	4	1	0	0		1	22	1	0	1	0	4	2	0	110	2	33	0	0
46	7	1	0	0		1	22	1	0	1	0	4	2	1	110	2	33	0	0
46	10	1	0	0		1	22	1	0	1	0	4	2	1	110	2	33	0	0
46	12	1	0	0		1	22	1	0	1	0	4	2	1	110	2	33	0	0
46	13	1	0	0		1	22	1	0	1	0	4	2	0	110	2	33	0	0
47	4	1	1	1	1	1	33	0	0	1	0	6	2	0	5	2	30	0	0
47	12	1	1	1	1	1	33	0	0	1	0	6	2	1	5	2	30	0	0
47	13	1	1	1	1	1	33	0	0	1	0	6	2	0	5	2	30	0	0
48	4	1	0	1	1	1	50	1	0	1	0	7	2	0	45	2	33	0	0
48	12	1	0	1	1	1	50	1	0	1	0	7	2	1	45	2	33	0	0
48	13	1	0	1	1	1	50	1	0	1	0	7	2	0	45	2	33	0	0
49	4	1	0	1	1	1	75	1	1	0	0	7	2	0	60	2	33	0	0
49	8	1	0	1	1	1	75	1	1	0	0	7	2	1	60	2	33	0	0
49	9	1	0	1	1	1	75	1	1	0	0	7	2	1	60	2	33	0	0
49	13	1	0	1	1	1	75	1	1	0	0	7	2	0	60	2	33	0	0
50	1	1	0	1	1	1	50	1	0	1	0	9	1	0	60	2	33	0	0
50	3	1	0	1	1	1	50	1	0	1	0	9	1	0	60	2	33	0	0
50	5	1	0	1	1	1	50	1	0	1	0	9	1	0	60	2	33	0	0
51	4	1	1	1	1	1	28	0	0	0	1	5	2	0	30	2	30	1	0
51	8	1	1	1	1	1	28	0	0	0	1	5	2	1	30	2	30	1	0
51	9	1	1	1	1	1	28	0	0	0	1	5	2	1	30	2	30	1	0
51	13	1	1	1	1	1	28	0	0	0	1	5	2	0	30	2	30	1	0
52	4	2	1	0		1	27	0	0	0	1	6	2	0	20	2	24	0	0
52	8	2	1	0		1	27	0	0	0	1	6	2	1	20	2	24	0	0
52	9	2	1	1	1	1	27	0	0	0	1	6	2	1	20	2	24	0	0
52	13	2	1	0		1	27	0	0	0	1	6	2	0	20	2	24	0	0
53	1	2	1	1	1	1	70	0	1	0	0	6	1	0	15	2	24	0	0
53	3	2	1	0		1	70	0	1	0	0	6	1	0	15	2	24	0	0
53	5	2	1	0		1	70	0	1	0	0	6	1	0	15	2	24	0	0
54	1	1	0	0		1	22	1	0	1	0	5	1	0	120	2	33	0	0
54	3	1	0	0		1	22	1	0	1	0	5	1	0	120	2	33	0	0
54	5	1	0	0		1	22	1	0	1	0	5	1	0	120	2	33	0	0
55	1	1	0	1	1	1	48	1	0	0	1	4	1	0	65	2	33	0	0
55	1	1	0	1	1	1	48	1	0	0	1	4	1	0	65	2	33	0	0
55	3	1	0	1	1	1	48	1	0	0	1	4	1	0	65	2	33	0	0
55	3	1	0	1	1	1	48	1	0	0	1	4	1	0	65	2	33	0	0
55	5	1	0	1	1	1	48	1	0	0	1	4	1	0	65	2	33	0	0
55	5	1	0	1	1	1	48	1	0	0	1	4	1	0	65	2	33	0	0
56	8	1	0	0		1	73	1	1	0	0	7	2	1	45	2	33	0	0
56	8	1	0	0		1	73	1	1	0	0	7	2	1	45	2	33	0	0
56	9	1	0	0		1	73	1	1	0	0	7	2	1	45	2	33	0	0
56	9	1	0	0		1	73	1	1	0	0	7	2	1	45	2	33	0	0
56	11	1	0	0		1	73	1	1	0	0	7	2	1	45	2	33	0	0
56	11	1	0	0		1	73	1	1	0	0	7	2	1	45	2	33	0	0
57	4	1	0	1	1	1	42	1	0	1	0	14	2	0	15	2	33	0	0
57	7	1	0	1	0	1	42	1	0	1	0	14	2	1	15	2	33	0	0
57	10	1	0	1	0	1	42	1	0	1	0	14	2	1	15	2	33	0	0
57	12	1	0	1	1	1	42	1	0	1	0	14	2	1	15	2	33	0	0
57	13	1	0	1	1	1	42	1	0	1	0	14	2	0	15	2	33	0	0
58	4	2	0	0		1	40	1	0	1	0	9	2	0	10	1	10	0	0
58	7	2	0	0		1	40	1	0	1	0	9	2	1	10	1	10	0	0
58	10	2	0	0		1	40	1	0	1	0	9	2	1	10	1	10	0	0
58	12	2	0	0		1	40	1	0	1	0	9	2	1	10	1	10	0	0
58	13	2	0	0		1	40	1	0	1	0	9	2	0	10	1	10	0	0
59	4	1	1	0		1	30	1	1	0	0	5	2	0	5	1	25	0	0
59	8	1	1	0		1	30	1	1	0	0	5	2	1	5	1	25	0	0
59	9	1	1	0		1	30	1	1	0	0	5	2	1	5	1	25	0	0
59	13	1	1	0		1	30	1	1	0	0	5	2	0	5	1	25	0	0
60	4	1	1	1	0	1	34	1	0	1	0	5	2	0	5	1	25	0	0
60	7	1	1	1	1	1	34	1	0	1	0	5	2	1	5	1	25	0	0
60	10	1	1	1	1	1	34	1	0	1	0	5	2	1	5	1	25	0	0
60	12	1	1	1	1	1	34	1	0	1	0	5	2	1	5	1	25	0	0
60	13	1	1	1	1	1	34	1	0	1	0	5	2	0	5	1	25	0	0
61	1	1	1	1	0	0	35	1	0	0	1	6	1	0	5	1	5	0	0
61	1	1	1	1	0	0	35	1	0	0	1	6	1	0	5	1	5	0	0
61	3	1	1	1	1	0	35	1	0	0	1	6	1	0	5	1	5	0	0
61	3	1	1	1	1	0	35	1	0	0	1	6	1	0	5	1	5	0	0
61	5	1	1	1	0	0	35	1	0	0	1	6	1	0	5	1	5	0	0
61	5	1	1	1	0	0	35	1	0	0	1	6	1	0	5	1	5	0	0
62	4	2	0	0		1	22	1	0	1	0	3	2	0	10	1	10	0	0
62	7	2	0	0		1	22	1	0	1	0	3	2	1	10	1	10	0	0
62	10	2	0	0		1	22	1	0	1	0	3	2	1	10	1	10	0	0
62	12	2	0	0		1	22	1	0	1	0	3	2	1	10	1	10	0	0
62	13	2	0	0		1	22	1	0	1	0	3	2	0	10	1	10	0	0
63	1	1	1	1	1	1	54	1	0	1	0	5	1	0	20	1	25	0	0
63	3	1	1	1	1	1	54	1	0	1	0	5	1	0	20	1	25	0	0
63	5	1	1	1	1	1	54	1	0	1	0	5	1	0	20	1	25	0	0
64	4	2	1	0		1	35	1	0	0	1	6	2	0	5	1	74	0	0
64	12	2	1	0		1	35	1	0	0	1	6	2	1	5	1	74	0	0
64	13	2	1	0		1	35	1	0	0	1	6	2	0	5	1	74	0	0
65	4	2	1	0		1	20	1	0	1	0	5	2	0	2	1	74	0	0
65	12	2	1	0		1	20	1	0	1	0	5	2	1	2	1	74	0	0
65	13	2	1	0		1	20	1	0	1	0	5	2	0	2	1	74	0	0
66	4	2	0	1	1	1	24	1	0	1	0	4	2	0	15	1	9	0	0
66	8	2	0	1	1	1	24	1	0	1	0	4	2	1	15	1	9	0	0
66	8	2	0	1	1	1	24	1	0	1	0	4	2	1	15	1	9	0	0
66	9	2	0	0		1	24	1	0	1	0	4	2	1	15	1	9	0	0
66	9	2	0	1	1	1	24	1	0	1	0	4	2	1	15	1	9	0	0
66	11	2	0	1	1	1	24	1	0	1	0	4	2	1	15	1	9	0	0
66	13	2	0	1	1	1	24	1	0	1	0	4	2	0	15	1	9	0	0
67	1	2	0	0		1	22	1	0	0	1	2	1	0	5	1	9	0	0
67	3	2	0	1	1	1	22	1	0	0	1	2	1	0	5	1	9	0	0
67	5	2	0	0		1	22	1	0	0	1	2	1	0	5	1	9	0	0
68	1	2	0	0		1	31	1	1	0	0	6	1	0	5	1	9	0	0
68	3	2	0	0		1	31	1	1	0	0	6	1	0	5	1	9	0	0
68	5	2	0	0		1	31	1	1	0	0	6	1	0	5	1	9	0	0
69	4	2	0	0		1	31	1	0	1	0	5	2	0	15	1	9	0	0
69	7	2	0	0		1	31	1	0	1	0	5	2	1	15	1	9	0	0
69	10	2	0	0		1	31	1	0	1	0	5	2	1	15	1	9	0	0
69	12	2	0	0		1	31	1	0	1	0	5	2	1	15	1	9	0	0
69	13	2	0	0		1	31	1	0	1	0	5	2	0	15	1	9	0	0
70	1	2	1	0		1	55	1	1	0	0	8	1	0	3	1	74	0	0
70	3	2	1	0		1	55	1	1	0	0	8	1	0	3	1	74	0	0
70	5	2	1	0		1	55	1	1	0	0	8	1	0	3	1	74	0	0
71	4	2	1	0		1	45	1	1	0	0	14	2	0	10	1	74	0	0
71	8	2	1	0		1	45	1	1	0	0	14	2	1	10	1	74	0	0
71	8	2	1	0		1	45	1	1	0	0	14	2	1	10	1	74	0	0
71	9	2	1	0		1	45	1	1	0	0	14	2	1	10	1	74	0	0
71	9	2	1	0		1	45	1	1	0	0	14	2	1	10	1	74	0	0
71	11	2	1	0		1	45	1	1	0	0	14	2	1	10	1	74	0	0
71	13	2	1	0		1	45	1	1	0	0	14	2	0	10	1	74	0	0
72	8	2	0	0		1	29	1	0	1	0	7	2	1	10	1	9	0	0
72	8	2	0	0		1	29	1	0	1	0	7	2	1	10	1	9	0	0
72	9	2	0	1	1	1	29	1	0	1	0	7	2	1	10	1	9	0	0
72	9	2	0	0		1	29	1	0	1	0	7	2	1	10	1	9	0	0
72	11	2	0	0		1	29	1	0	1	0	7	2	1	10	1	9	0	0
72	11	2	0	0		1	29	1	0	1	0	7	2	1	10	1	9	0	0
73	1	2	1	0		0	52	1	0	1	0	11	1	0	3	1	74	0	0
73	3	2	1	0		0	52	1	0	1	0	11	1	0	3	1	74	0	0
73	5	2	1	0		0	52	1	0	1	0	11	1	0	3	1	74	0	0
74	4	2	0	1	1	1	32	1	0	1	0	7	2	0	5	1	9	0	0
74	7	2	0	0		1	32	1	0	1	0	7	2	1	5	1	9	0	0
74	10	2	0	0		1	32	1	0	1	0	7	2	1	5	1	9	0	0
74	12	2	0	1	1	1	32	1	0	1	0	7	2	1	5	1	9	0	0
74	13	2	0	0		1	32	1	0	1	0	7	2	0	5	1	9	0	0
75	4	2	0	0		1	27	1	0	1	0	5	2	0	10	1	9	0	0
75	12	2	0	0		1	27	1	0	1	0	5	2	1	10	1	9	0	0
75	13	2	0	0		1	27	1	0	1	0	5	2	0	10	1	9	0	0
76	1	2	0	0		1	55	1	1	0	0	5	1	0	5	1	9	0	0
76	3	2	0	0		1	55	1	1	0	0	5	1	0	5	1	9	0	0
76	5	2	0	0		1	55	1	1	0	0	5	1	0	5	1	9	0	0
77	4	2	0	0		0	29	1	0	0	1	4	2	0	10	1	9	0	0
77	7	2	0	0		0	29	1	0	0	1	4	2	1	10	1	9	0	0
77	10	2	0	0		0	29	1	0	0	1	4	2	1	10	1	9	0	0
77	12	2	0	0		0	29	1	0	0	1	4	2	1	10	1	9	0	0
77	13	2	0	0		0	29	1	0	0	1	4	2	0	10	1	9	0	0
78	4	2	1	0		1	33	1	1	0	0	9	2	0	10	1	74	0	0
78	7	2	1	0		1	33	1	1	0	0	9	2	1	10	1	74	0	0
78	10	2	1	1	1	1	33	1	1	0	0	9	2	1	10	1	74	0	0
78	12	2	1	0		1	33	1	1	0	0	9	2	1	10	1	74	0	0
78	13	2	1	0		1	33	1	1	0	0	9	2	0	10	1	74	0	0
79	4	2	0	1	1	1	40	1	0	0	1	9	2	0	3	1	9	0	0
79	12	2	0	0		1	40	1	0	0	1	9	2	1	3	1	9	0	0
79	13	2	0	0		1	40	1	0	0	1	9	2	0	3	1	9	0	0
80	4	2	0	0		0	32	1	1	0	0	8	2	0	10	1	9	0	0
80	7	2	0	0		0	32	1	1	0	0	8	2	1	10	1	9	0	0
80	10	2	0	0		0	32	1	1	0	0	8	2	1	10	1	9	0	0
80	12	2	0	0		0	32	1	1	0	0	8	2	1	10	1	9	0	0
80	13	2	0	0		0	32	1	1	0	0	8	2	0	10	1	9	0	0
81	1	2	0	0		1	27	1	0	1	0	8	1	0	5	1	9	0	0
81	1	2	0	0		1	27	1	0	1	0	8	1	0	5	1	9	0	0
81	3	2	0	0		1	27	1	0	1	0	8	1	0	5	1	9	0	0
81	3	2	0	0		1	27	1	0	1	0	8	1	0	5	1	9	0	0
81	5	2	0	0		1	27	1	0	1	0	8	1	0	5	1	9	0	0
81	5	2	0	0		1	27	1	0	1	0	8	1	0	5	1	9	0	0
82	4	2	0	0		1	40	1	1	0	0	7	2	0	2	1	9	0	0
82	12	2	0	0		1	40	1	1	0	0	7	2	1	2	1	9	0	0
82	13	2	0	0		1	40	1	1	0	0	7	2	0	2	1	9	0	0
83	4	1	1	0		1	35	1	1	0	0	8	2	0	3	2	43	0	0
83	8	1	1	0		1	35	1	1	0	0	8	2	1	3	2	43	0	0
83	9	1	1	0		1	35	1	1	0	0	8	2	1	3	2	43	0	0
83	13	1	1	0		1	35	1	1	0	0	8	2	0	3	2	43	0	0
84	4	1	1	0		1	69	1	1	0	0	5	2	0	60	2	51	0	0
84	8	1	1	0		1	69	1	1	0	0	5	2	1	60	2	51	0	0
84	8	1	1	0		1	69	1	1	0	0	5	2	1	60	2	51	0	0
84	9	1	1	0		1	69	1	1	0	0	5	2	1	60	2	51	0	0
84	9	1	1	0		1	69	1	1	0	0	5	2	1	60	2	51	0	0
84	11	1	1	0		1	69	1	1	0	0	5	2	1	60	2	51	0	0
84	13	1	1	0		1	69	1	1	0	0	5	2	0	60	2	51	0	0
85	8	1	1	1	1	1	45	1	0	1	0	12	2	1	20	2	51	0	0
85	8	1	1	1	1	1	45	1	0	1	0	12	2	1	20	2	51	0	0
85	9	1	1	1	1	1	45	1	0	1	0	12	2	1	20	2	51	0	0
85	9	1	1	1	0	1	45	1	0	1	0	12	2	1	20	2	51	0	0
85	11	1	1	1	1	1	45	1	0	1	0	12	2	1	20	2	51	0	0
85	11	1	1	1	1	1	45	1	0	1	0	12	2	1	20	2	51	0	0
86	4	1	1	0		1	29	1	0	1	0	3	2	0	15	2	43	0	0
86	12	1	1	0		1	29	1	0	1	0	3	2	1	15	2	43	0	0
86	13	1	1	0		1	29	1	0	1	0	3	2	0	15	2	43	0	0
87	4	1	1	1	1	1	26	1	0	1	0	4	2	0	5	2	51	0	0
87	8	1	1	1	1	1	26	1	0	1	0	4	2	1	5	2	51	0	0
87	8	1	1	0		1	26	1	0	1	0	4	2	1	5	2	51	0	0
87	9	1	1	0		1	26	1	0	1	0	4	2	1	5	2	51	0	0
87	9	1	1	1	1	1	26	1	0	1	0	4	2	1	5	2	51	0	0
87	11	1	1	0		1	26	1	0	1	0	4	2	1	5	2	51	0	0
87	13	1	1	1	1	1	26	1	0	1	0	4	2	0	5	2	51	0	0
88	4	1	1	0		1	25	0	0	0	1	3	2	0	15	2	51	0	0
88	7	1	1	0		1	25	0	0	0	1	3	2	1	15	2	51	0	0
88	10	1	1	0		1	25	0	0	0	1	3	2	1	15	2	51	0	0
88	12	1	1	0		1	25	0	0	0	1	3	2	1	15	2	51	0	0
88	13	1	1	0		1	25	0	0	0	1	3	2	0	15	2	51	0	0
89	4	1	1	1	1	1	25	0	0	0	1	5	2	0	5	2	51	0	0
89	12	1	1	1	1	1	25	0	0	0	1	5	2	1	5	2	51	0	0
89	13	1	1	1	1	1	25	0	0	0	1	5	2	0	5	2	51	0	0
90	1	1	1	0		1	58	1	1	0	0	10	1	0	5	2	51	0	0
90	3	1	1	0		1	58	1	1	0	0	10	1	0	5	2	51	0	0
90	5	1	1	0		1	58	1	1	0	0	10	1	0	5	2	51	0	0
91	4	2	1	0		1	24	0	0	1	0	4	2	0	15	2	24	0	0
91	7	2	1	0		1	24	0	0	1	0	4	2	1	15	2	24	0	0
91	10	2	1	0		1	24	0	0	1	0	4	2	1	15	2	24	0	0
91	12	2	1	0		1	24	0	0	1	0	4	2	1	15	2	24	0	0
91	13	2	1	0		1	24	0	0	1	0	4	2	0	15	2	24	0	0
92	4	1	1	1	1	1	33	1	0	1	0	5	2	0	5	2	43	0	0
92	8	1	1	1	1	1	33	1	0	1	0	5	2	1	5	2	43	0	0
92	9	1	1	1	1	1	33	1	0	1	0	5	2	1	5	2	43	0	0
92	13	1	1	1	1	1	33	1	0	1	0	5	2	0	5	2	43	0	0
93	1	1	1	1	1	1	47	1	1	0	0	10	1	0	10	2	43	0	0
93	3	1	1	1	1	1	47	1	1	0	0	10	1	0	10	2	43	0	0
93	5	1	1	1	1	1	47	1	1	0	0	10	1	0	10	2	43	0	0
94	8	1	1	0		1	51	1	1	0	0	12	2	1	10	2	43	0	0
94	8	1	1	0		1	51	1	1	0	0	12	2	1	10	2	43	0	0
94	9	1	1	0		1	51	1	1	0	0	12	2	1	10	2	43	0	0
94	9	1	1	0		1	51	1	1	0	0	12	2	1	10	2	43	0	0
94	11	1	1	0		1	51	1	1	0	0	12	2	1	10	2	43	0	0
94	11	1	1	0		1	51	1	1	0	0	12	2	1	10	2	43	0	0
95	4	1	1	1	1	1	33	1	0	1	0	4	2	0	5	2	43	0	0
95	12	1	1	1	1	1	33	1	0	1	0	4	2	1	5	2	43	0	0
95	13	1	1	1	1	1	33	1	0	1	0	4	2	0	5	2	43	0	0
96	4	1	1	1	0	1	32	1	1	0	0	8	2	0	10	2	43	0	0
96	8	1	1	1	1	1	32	1	1	0	0	8	2	1	10	2	43	0	0
96	8	1	1	1	1	1	32	1	1	0	0	8	2	1	10	2	43	0	0
96	9	1	1	1	1	1	32	1	1	0	0	8	2	1	10	2	43	0	0
96	9	1	1	1	1	1	32	1	1	0	0	8	2	1	10	2	43	0	0
96	11	1	1	1	1	1	32	1	1	0	0	8	2	1	10	2	43	0	0
96	13	1	1	1	1	1	32	1	1	0	0	8	2	0	10	2	43	0	0
97	4	1	1	1	1	1	44	1	0	1	0	7	2	0	10	2	43	0	0
97	8	1	1	1	1	1	44	1	0	1	0	7	2	1	10	2	43	0	0
97	9	1	1	1	1	1	44	1	0	1	0	7	2	1	10	2	43	0	0
97	13	1	1	1	1	1	44	1	0	1	0	7	2	0	10	2	43	0	0
98	1	1	1	1	1	1	28	1	0	1	0	4	1	0	5	2	43	0	0
98	3	1	1	1	1	1	28	1	0	1	0	4	1	0	5	2	43	0	0
98	5	1	1	1	1	1	28	1	0	1	0	4	1	0	5	2	43	0	0
99	4	1	1	1	1	0	47	1	1	0	0	8	2	0	15	2	43	0	0
99	12	1	1	1	1	0	47	1	1	0	0	8	2	1	15	2	43	0	0
99	13	1	1	1	1	0	47	1	1	0	0	8	2	0	15	2	43	0	0
100	4	1	0	1	1	1	30	0	0	1	0	4	2	0	60	2	77	0	0
100	8	1	0	1	1	1	30	0	0	1	0	4	2	1	60	2	77	0	0
100	9	1	0	1	1	1	30	0	0	1	0	4	2	1	60	2	77	0	0
100	13	1	0	1	1	1	30	0	0	1	0	4	2	0	60	2	77	0	0
101	4	1	1	0		1	49	1	0	1	0	9	2	0	10	2	51	0	0
101	12	1	1	0		1	49	1	0	1	0	9	2	1	10	2	51	0	0
101	13	1	1	0		1	49	1	0	1	0	9	2	0	10	2	51	0	0
102	4	1	1	1	1	1	50	1	0	0	1	8	2	0	20	2	51	0	0
102	12	1	1	1	1	1	50	1	0	0	1	8	2	1	20	2	51	0	0
102	13	1	1	1	1	1	50	1	0	0	1	8	2	0	20	2	51	0	0
103	4	1	1	1	1	0	35	1	1	0	0	7	2	0	10	2	43	0	0
103	12	1	1	1	1	0	35	1	1	0	0	7	2	1	10	2	43	0	0
103	13	1	1	1	1	0	35	1	1	0	0	7	2	0	10	2	43	0	0
104	4	1	1	1	1	1	37	1	1	0	0	6	2	0	5	2	43	0	0
104	7	1	1	1	1	1	37	1	1	0	0	6	2	1	5	2	43	0	0
104	10	1	1	1	1	1	37	1	1	0	0	6	2	1	5	2	43	0	0
104	12	1	1	1	1	1	37	1	1	0	0	6	2	1	5	2	43	0	0
104	13	1	1	1	1	1	37	1	1	0	0	6	2	0	5	2	43	0	0
105	4	1	1	1	0	1	47	1	0	1	0	8	2	0	3	2	43	0	0
105	8	1	1	1	1	1	47	1	0	1	0	8	2	1	3	2	43	0	0
105	9	1	1	1	1	1	47	1	0	1	0	8	2	1	3	2	43	0	0
105	13	1	1	1	1	1	47	1	0	1	0	8	2	0	3	2	43	0	0
106	8	1	1	0		1	50	1	1	0	0	6	2	1	5	2	43	0	0
106	8	1	1	1	1	1	50	1	1	0	0	6	2	1	5	2	43	0	0
106	9	1	1	1	1	1	50	1	1	0	0	6	2	1	5	2	43	0	0
106	9	1	1	0		1	50	1	1	0	0	6	2	1	5	2	43	0	0
106	11	1	1	1	1	1	50	1	1	0	0	6	2	1	5	2	43	0	0
106	11	1	1	0		1	50	1	1	0	0	6	2	1	5	2	43	0	0
107	4	1	1	1	1	1	65	1	1	0	0	9	2	0	5	2	43	0	0
107	7	1	1	1	1	1	65	1	1	0	0	9	2	1	5	2	43	0	0
107	10	1	1	1	1	1	65	1	1	0	0	9	2	1	5	2	43	0	0
107	12	1	1	1	1	1	65	1	1	0	0	9	2	1	5	2	43	0	0
107	13	1	1	1	1	1	65	1	1	0	0	9	2	0	5	2	43	0	0
108	1	1	1	1	1	1	22	1	0	1	0	2	1	0	3	2	43	0	0
108	3	1	1	1	1	1	22	1	0	1	0	2	1	0	3	2	43	0	0
108	5	1	1	1	1	1	22	1	0	1	0	2	1	0	3	2	43	0	0
109	1	1	1	1	1	1	22	1	0	0	1	3	1	0	15	2	43	0	0
109	3	1	1	1	1	1	22	1	0	0	1	3	1	0	15	2	43	0	0
109	5	1	1	1	1	1	22	1	0	0	1	3	1	0	15	2	43	0	0
110	4	2	1	0		1	32	0	0	1	0	4	2	0	15	2	24	0	0
110	12	2	1	0		1	32	0	0	1	0	4	2	1	15	2	24	0	0
110	13	2	1	0		1	32	0	0	1	0	4	2	0	15	2	24	0	0
111	1	2	1	0		1	37	0	0	0	1	5	1	0	75	2	24	0	0
111	1	2	1	0		1	37	0	0	0	1	5	1	0	75	2	24	0	0
111	3	2	1	0		1	37	0	0	0	1	5	1	0	75	2	24	0	0
111	3	2	1	0		1	37	0	0	0	1	5	1	0	75	2	24	0	0
111	5	2	1	0		1	37	0	0	0	1	5	1	0	75	2	24	0	0
111	5	2	1	0		1	37	0	0	0	1	5	1	0	75	2	24	0	0
112	1	1	0	1	0	1	41	0	1	0	0	7	1	0	90	2	77	0	0
112	3	1	0	1	0	1	41	0	1	0	0	7	1	0	90	2	77	0	0
112	5	1	0	1	0	1	41	0	1	0	0	7	1	0	90	2	77	0	0
113	4	1	1	1	1	1	56	1	0	1	0	6	2	0	15	2	43	0	0
113	7	1	1	1	1	1	56	1	0	1	0	6	2	1	15	2	43	0	0
113	10	1	1	1	1	1	56	1	0	1	0	6	2	1	15	2	43	0	0
113	12	1	1	1	1	1	56	1	0	1	0	6	2	1	15	2	43	0	0
113	13	1	1	1	1	1	56	1	0	1	0	6	2	0	15	2	43	0	0
114	1	2	1	0		1	30	0	0	1	0	3	1	0	20	2	24	0	0
114	3	2	1	0		1	30	0	0	1	0	3	1	0	20	2	24	0	0
114	5	2	1	0		1	30	0	0	1	0	3	1	0	20	2	24	0	0
115	1	2	1	0		1	69	0	0	1	0	8	1	0	15	2	24	0	0
115	3	2	1	0		1	69	0	0	1	0	8	1	0	15	2	24	0	0
115	5	2	1	0		1	69	0	0	1	0	8	1	0	15	2	24	0	0
116	1	1	0	1	1	1	22	0	0	1	0	3	1	0	60	2	77	0	0
116	3	1	0	1	1	1	22	0	0	1	0	3	1	0	60	2	77	0	0
116	5	1	0	1	1	1	22	0	0	1	0	3	1	0	60	2	77	0	0
117	4	1	0	0		1	22	0	0	0	1	4	2	0	40	2	77	0	0
117	8	1	0	0		1	22	0	0	0	1	4	2	1	40	2	77	0	0
117	9	1	0	0		1	22	0	0	0	1	4	2	1	40	2	77	0	0
117	13	1	0	0		1	22	0	0	0	1	4	2	0	40	2	77	0	0
118	1	1	0	0		1	53	0	0	1	0	10	1	0	45	2	77	0	0
118	1	1	0	1	0	1	53	0	0	1	0	10	1	0	45	2	77	0	0
118	3	1	0	0		1	53	0	0	1	0	10	1	0	45	2	77	0	0
118	3	1	0	1	1	1	53	0	0	1	0	10	1	0	45	2	77	0	0
118	5	1	0	1	0	1	53	0	0	1	0	10	1	0	45	2	77	0	0
118	5	1	0	0		1	53	0	0	1	0	10	1	0	45	2	77	0	0
119	4	1	0	0		1	55	0	0	1	0	9	2	0	50	2	77	0	0
119	12	1	0	0		1	55	0	0	1	0	9	2	1	50	2	77	0	0
119	13	1	0	0		1	55	0	0	1	0	9	2	0	50	2	77	0	0
120	4	1	1	1	1	1	40	0	0	0	1	9	2	0	15	2	30	0	0
120	8	1	1	1	1	1	40	0	0	0	1	9	2	1	15	2	30	0	0
120	9	1	1	1	1	1	40	0	0	0	1	9	2	1	15	2	30	0	0
120	13	1	1	1	1	1	40	0	0	0	1	9	2	0	15	2	30	0	0
121	4	1	1	1	1	1	33	0	0	1	0	5	2	0	20	2	30	0	0
121	12	1	1	1	1	1	33	0	0	1	0	5	2	1	20	2	30	0	0
121	13	1	1	1	1	1	33	0	0	1	0	5	2	0	20	2	30	0	0
122	4	1	1	1	1	1	43	1	0	1	0	8	2	0	30	2	30	0	0
122	8	1	1	1	1	1	43	1	0	1	0	8	2	1	30	2	30	0	0
122	8	1	1	1	1	1	43	1	0	1	0	8	2	1	30	2	30	0	0
122	9	1	1	1	1	1	43	1	0	1	0	8	2	1	30	2	30	0	0
122	9	1	1	1	1	1	43	1	0	1	0	8	2	1	30	2	30	0	0
122	11	1	1	1	1	1	43	1	0	1	0	8	2	1	30	2	30	0	0
122	13	1	1	1	1	1	43	1	0	1	0	8	2	0	30	2	30	0	0
123	4	1	1	1	1	1	41	0	0	1	0	6	2	0	15	2	30	0	0
123	7	1	1	1	1	1	41	0	0	1	0	6	2	1	15	2	30	0	0
123	10	1	1	1	1	1	41	0	0	1	0	6	2	1	15	2	30	0	0
123	12	1	1	1	1	1	41	0	0	1	0	6	2	1	15	2	30	0	0
123	13	1	1	1	1	1	41	0	0	1	0	6	2	0	15	2	30	0	0
124	1	1	1	1	1	0	61	1	1	0	0	4	1	0	90	2	30	0	0
124	1	1	1	1	1	0	61	1	1	0	0	4	1	0	90	2	30	0	0
124	3	1	1	1	1	0	61	1	1	0	0	4	1	0	90	2	30	0	0
124	3	1	1	1	1	0	61	1	1	0	0	4	1	0	90	2	30	0	0
124	5	1	1	1	1	0	61	1	1	0	0	4	1	0	90	2	30	0	0
124	5	1	1	1	1	0	61	1	1	0	0	4	1	0	90	2	30	0	0
125	1	2	1	0		1	28	0	0	1	0	3	1	0	90	2	40	0	0
125	3	2	1	0		1	28	0	0	1	0	3	1	0	90	2	40	0	0
125	5	2	1	0		1	28	0	0	1	0	3	1	0	90	2	40	0	0
126	1	2	1	0		1	77	1	1	0	0	5	1	0	120	2	40	0	0
126	3	2	1	0		1	77	1	1	0	0	5	1	0	120	2	40	0	0
126	5	2	1	0		1	77	1	1	0	0	5	1	0	120	2	40	0	0
127	4	2	1	0		1	19	0	0	0	1	3	2	0	15	2	40	0	0
127	12	2	1	0		1	19	0	0	0	1	3	2	1	15	2	40	0	0
127	13	2	1	0		1	19	0	0	0	1	3	2	0	15	2	40	0	0
128	4	2	1	0		1	38	1	0	1	0	12	2	0	90	2	40	0	0
128	7	2	1	0		1	38	1	0	1	0	12	2	1	90	2	40	0	0
128	10	2	1	0		1	38	1	0	1	0	12	2	1	90	2	40	0	0
128	12	2	1	0		1	38	1	0	1	0	12	2	1	90	2	40	0	0
128	13	2	1	0		1	38	1	0	1	0	12	2	0	90	2	40	0	0
129	1	1	1	0		1	25	0	1	0	0	4	1	0	15	2	30	0	0
129	3	1	1	0		1	25	0	1	0	0	4	1	0	15	2	30	0	0
129	5	1	1	0		1	25	0	1	0	0	4	1	0	15	2	30	0	0
130	1	1	1	1	1	1	29	0	0	1	0	3	1	0	30	2	30	0	0
130	3	1	1	1	1	1	29	0	0	1	0	3	1	0	30	2	30	0	0
130	5	1	1	1	1	1	29	0	0	1	0	3	1	0	30	2	30	0	0
131	1	1	1	1	1	1	73	1	1	0	0	7	1	0	30	2	30	0	0
131	3	1	1	1	1	1	73	1	1	0	0	7	1	0	30	2	30	0	0
131	5	1	1	1	0	1	73	1	1	0	0	7	1	0	30	2	30	0	0
132	4	2	1	1	1	1	35	1	0	0	1	6	2	0	75	2	40	0	0
132	8	2	1	0		1	35	1	0	0	1	6	2	1	75	2	40	0	0
132	8	2	1	1	1	1	35	1	0	0	1	6	2	1	75	2	40	0	0
132	9	2	1	1	1	1	35	1	0	0	1	6	2	1	75	2	40	0	0
132	9	2	1	0		1	35	1	0	0	1	6	2	1	75	2	40	0	0
132	11	2	1	0		1	35	1	0	0	1	6	2	1	75	2	40	0	0
132	13	2	1	1	1	1	35	1	0	0	1	6	2	0	75	2	40	0	0
133	4	1	1	1	1	0	46	0	1	0	0	6	2	0	15	2	30	0	0
133	7	1	1	1	1	0	46	0	1	0	0	6	2	1	15	2	30	0	0
133	10	1	1	1	1	0	46	0	1	0	0	6	2	1	15	2	30	0	0
133	12	1	1	1	1	0	46	0	1	0	0	6	2	1	15	2	30	0	0
133	13	1	1	1	1	0	46	0	1	0	0	6	2	0	15	2	30	0	0
134	4	1	1	1	1	1	24	0	0	1	0	4	2	0	30	2	30	0	0
134	8	1	1	1	1	1	24	0	0	1	0	4	2	1	30	2	30	0	0
134	8	1	1	1	1	1	24	0	0	1	0	4	2	1	30	2	30	0	0
134	9	1	1	1	1	1	24	0	0	1	0	4	2	1	30	2	30	0	0
134	9	1	1	1	1	1	24	0	0	1	0	4	2	1	30	2	30	0	0
134	11	1	1	1	1	1	24	0	0	1	0	4	2	1	30	2	30	0	0
134	13	1	1	1	1	1	24	0	0	1	0	4	2	0	30	2	30	0	0
135	1	1	1	1	1	1	30	0	0	0	1	6	1	0	30	2	30	0	0
135	3	1	1	1	1	1	30	0	0	0	1	6	1	0	30	2	30	0	0
135	5	1	1	1	1	1	30	0	0	0	1	6	1	0	30	2	30	0	0
136	4	1	1	1	1	1	50	0	0	1	0	6	2	0	60	2	30	0	0
136	8	1	1	1	1	1	50	0	0	1	0	6	2	1	60	2	30	0	0
136	8	1	1	1	1	1	50	0	0	1	0	6	2	1	60	2	30	0	0
136	9	1	1	1	1	1	50	0	0	1	0	6	2	1	60	2	30	0	0
136	9	1	1	1	1	1	50	0	0	1	0	6	2	1	60	2	30	0	0
136	11	1	1	1	1	1	50	0	0	1	0	6	2	1	60	2	30	0	0
136	13	1	1	1	1	1	50	0	0	1	0	6	2	0	60	2	30	0	0
137	4	2	1	0		1	36	1	0	1	0	9	2	0	30	2	40	0	0
137	7	2	1	0		1	36	1	0	1	0	9	2	1	30	2	40	0	0
137	10	2	1	0		1	36	1	0	1	0	9	2	1	30	2	40	0	0
137	12	2	1	0		1	36	1	0	1	0	9	2	1	30	2	40	0	0
137	13	2	1	0		1	36	1	0	1	0	9	2	0	30	2	40	0	0
138	1	1	1	1	1	1	33	0	0	0	1	7	1	0	90	2	30	0	0
138	3	1	1	1	1	1	33	0	0	0	1	7	1	0	90	2	30	0	0
138	5	1	1	1	1	1	33	0	0	0	1	7	1	0	90	2	30	0	0
139	8	2	1	0		1	38	1	1	0	0	9	2	1	90	2	40	0	0
139	8	2	1	0		1	38	1	1	0	0	9	2	1	90	2	40	0	0
139	9	2	1	0		1	38	1	1	0	0	9	2	1	90	2	40	0	0
139	9	2	1	0		1	38	1	1	0	0	9	2	1	90	2	40	0	0
139	11	2	1	0		1	38	1	1	0	0	9	2	1	90	2	40	0	0
139	11	2	1	0		1	38	1	1	0	0	9	2	1	90	2	40	0	0
140	4	1	0	1	1	1	54	1	0	1	0	11	2	0	5	1	16	0	0
140	8	1	0	1	1	1	54	1	0	1	0	11	2	1	5	1	16	0	0
140	8	1	0	1	1	1	54	1	0	1	0	11	2	1	5	1	16	0	0
140	9	1	0	1	1	1	54	1	0	1	0	11	2	1	5	1	16	0	0
140	9	1	0	1	1	1	54	1	0	1	0	11	2	1	5	1	16	0	0
140	11	1	0	1	1	1	54	1	0	1	0	11	2	1	5	1	16	0	0
140	13	1	0	1	1	1	54	1	0	1	0	11	2	0	5	1	16	0	0
141	4	1	0	0		1	58	1	0	1	0	8	2	0	3	1	16	0	0
141	12	1	0	0		1	58	1	0	1	0	8	2	1	3	1	16	0	0
141	13	1	0	0		1	58	1	0	1	0	8	2	0	3	1	16	0	0
142	4	2	0	1	1	1	32	1	0	1	0	5	2	0	2	1	10	0	0
142	7	2	0	0		1	32	1	0	1	0	5	2	1	2	1	10	0	0
142	10	2	0	0		1	32	1	0	1	0	5	2	1	2	1	10	0	0
142	12	2	0	0		1	32	1	0	1	0	5	2	1	2	1	10	0	0
142	13	2	0	0		1	32	1	0	1	0	5	2	0	2	1	10	0	0
143	4	1	1	1	1	0	26	1	0	1	0	6	2	0	60	1	25	0	0
143	12	1	1	1	1	0	26	1	0	1	0	6	2	1	60	1	25	0	0
143	13	1	1	1	1	0	26	1	0	1	0	6	2	0	60	1	25	0	0
144	4	1	1	1	1	1	70	1	1	0	0	10	2	0	3	1	25	0	0
144	8	1	1	1	1	1	70	1	1	0	0	10	2	1	3	1	25	0	0
144	9	1	1	1	1	1	70	1	1	0	0	10	2	1	3	1	25	0	0
144	13	1	1	1	1	1	70	1	1	0	0	10	2	0	3	1	25	0	0
145	4	1	1	1	1	1	37	1	1	0	0	4	2	0	5	1	25	0	0
145	12	1	1	1	1	1	37	1	1	0	0	4	2	1	5	1	25	0	0
145	13	1	1	1	1	1	37	1	1	0	0	4	2	0	5	1	25	0	0
146	4	1	1	0		1	38	1	0	0	1	8	2	0	5	1	25	0	0
146	12	1	1	0		1	38	1	0	0	1	8	2	1	5	1	25	0	0
146	13	1	1	0		1	38	1	0	0	1	8	2	0	5	1	25	0	0
147	1	1	1	1	1	1	76	1	0	1	0	4	1	0	30	1	25	0	0
147	3	1	1	1	1	1	76	1	0	1	0	4	1	0	30	1	25	0	0
147	5	1	1	1	1	1	76	1	0	1	0	4	1	0	30	1	25	0	0
148	4	1	1	1	1	1	45	1	0	0	1	4	2	0	5	1	25	0	0
148	8	1	1	1	1	1	45	1	0	0	1	4	2	1	5	1	25	0	0
148	8	1	1	1	1	1	45	1	0	0	1	4	2	1	5	1	25	0	0
148	9	1	1	1	1	1	45	1	0	0	1	4	2	1	5	1	25	0	0
148	9	1	1	1	1	1	45	1	0	0	1	4	2	1	5	1	25	0	0
148	11	1	1	1	1	1	45	1	0	0	1	4	2	1	5	1	25	0	0
148	13	1	1	1	1	1	45	1	0	0	1	4	2	0	5	1	25	0	0
149	1	1	0	1	1	1	40	1	0	1	0	6	1	0	15	1	16	0	0
149	1	1	0	1	1	1	40	1	0	1	0	6	1	0	15	1	16	0	0
149	3	1	0	1	1	1	40	1	0	1	0	6	1	0	15	1	16	0	0
149	3	1	0	1	1	1	40	1	0	1	0	6	1	0	15	1	16	0	0
149	5	1	0	1	1	1	40	1	0	1	0	6	1	0	15	1	16	0	0
149	5	1	0	1	1	1	40	1	0	1	0	6	1	0	15	1	16	0	0
150	1	1	1	1	1	1	65	0	1	0	0	8	1	0	5	2	43	0	0
150	3	1	1	1	1	1	65	0	1	0	0	8	1	0	5	2	43	0	0
150	5	1	1	1	1	1	65	0	1	0	0	8	1	0	5	2	43	0	0
151	4	1	1	0		0	45	1	1	0	0	9	2	0	5	2	43	0	0
151	8	1	1	0		0	45	1	1	0	0	9	2	1	5	2	43	0	0
151	9	1	1	0		0	45	1	1	0	0	9	2	1	5	2	43	0	0
151	13	1	1	0		0	45	1	1	0	0	9	2	0	5	2	43	0	0
152	8	2	0	1	1	1	28	0	0	0	1	4	2	1	20	2	45	0	0
152	8	2	0	1	1	1	28	0	0	0	1	4	2	1	20	2	45	0	0
152	9	2	0	1	1	1	28	0	0	0	1	4	2	1	20	2	45	0	0
152	9	2	0	1	1	1	28	0	0	0	1	4	2	1	20	2	45	0	0
152	11	2	0	1	1	1	28	0	0	0	1	4	2	1	20	2	45	0	0
152	11	2	0	1	1	1	28	0	0	0	1	4	2	1	20	2	45	0	0
153	4	2	1	0		1	43	0	0	1	0	6	2	0	90	2	29	0	0
153	7	2	1	0		1	43	0	0	1	0	6	2	1	90	2	29	0	0
153	10	2	1	0		1	43	0	0	1	0	6	2	1	90	2	29	0	0
153	12	2	1	0		1	43	0	0	1	0	6	2	1	90	2	29	0	0
153	13	2	1	1	0	1	43	0	0	1	0	6	2	0	90	2	29	0	0
154	4	2	1	0		1	21	0	0	0	1	3	2	0	90	2	29	0	0
154	7	2	1	0		1	21	0	0	0	1	3	2	1	90	2	29	0	0
154	10	2	1	0		1	21	0	0	0	1	3	2	1	90	2	29	0	0
154	12	2	1	1	1	1	21	0	0	0	1	3	2	1	90	2	29	0	0
154	13	2	1	1	0	1	21	0	0	0	1	3	2	0	90	2	29	0	0
155	4	1	0	0		0	42	1	1	0	0	6	2	0	15	1	71	0	0
155	12	1	0	0		0	42	1	1	0	0	6	2	1	15	1	71	0	0
155	13	1	0	0		0	42	1	1	0	0	6	2	0	15	1	71	0	0
156	4	1	0	1	0	1	53	1	1	0	0	7	2	0	10	1	71	0	0
156	7	1	0	1	1	1	53	1	1	0	0	7	2	1	10	1	71	0	0
156	10	1	0	1	1	1	53	1	1	0	0	7	2	1	10	1	71	0	0
156	12	1	0	1	1	1	53	1	1	0	0	7	2	1	10	1	71	0	0
156	13	1	0	1	1	1	53	1	1	0	0	7	2	0	10	1	71	0	0
157	4	1	0	1	1	1	35	1	0	0	1	5	2	0	10	1	63	0	0
157	7	1	0	1	1	1	35	1	0	0	1	5	2	1	10	1	63	0	0
157	10	1	0	1	1	1	35	1	0	0	1	5	2	1	10	1	63	0	0
157	12	1	0	1	1	1	35	1	0	0	1	5	2	1	10	1	63	0	0
157	13	1	0	1	1	1	35	1	0	0	1	5	2	0	10	1	63	0	0
158	4	1	0	1	1	1	50	1	1	0	0	12	2	0	10	1	63	0	0
158	12	1	0	1	1	1	50	1	1	0	0	12	2	1	10	1	63	0	0
158	13	1	0	1	1	1	50	1	1	0	0	12	2	0	10	1	63	0	0
159	4	1	1	0		1	39	1	0	1	0	9	2	0	15	2	59	0	0
159	12	1	1	0		1	39	1	0	1	0	9	2	1	15	2	59	0	0
159	13	1	1	0		1	39	1	0	1	0	9	2	0	15	2	59	0	0
160	4	1	1	1	1	1	24	0	0	0	1	3	2	0	5	2	59	0	0
160	7	1	1	1	1	1	24	0	0	0	1	3	2	1	5	2	59	0	0
160	10	1	1	1	1	1	24	0	0	0	1	3	2	1	5	2	59	0	0
160	12	1	1	1	1	1	24	0	0	0	1	3	2	1	5	2	59	0	0
160	13	1	1	1	1	1	24	0	0	0	1	3	2	0	5	2	59	0	0
161	4	1	1	1	1	1	42	1	0	1	0	6	2	0	15	2	59	0	0
161	8	1	1	1	1	1	42	1	0	1	0	6	2	1	15	2	59	0	0
161	9	1	1	1	1	1	42	1	0	1	0	6	2	1	15	2	59	0	0
161	13	1	1	1	0	1	42	1	0	1	0	6	2	0	15	2	59	0	0
162	4	1	1	1	0	0	28	0	0	1	0	5	2	0	40	2	43	0	0
162	8	1	1	1	1	0	28	0	0	1	0	5	2	1	40	2	43	0	0
162	9	1	1	1	1	0	28	0	0	1	0	5	2	1	40	2	43	0	0
162	13	1	1	1	0	0	28	0	0	1	0	5	2	0	40	2	43	0	0
163	4	1	1	1	1	1	63	1	1	0	0	7	2	0	20	2	43	0	0
163	12	1	1	1	1	1	63	1	1	0	0	7	2	1	20	2	43	0	0
163	13	1	1	1	1	1	63	1	1	0	0	7	2	0	20	2	43	0	0
164	4	1	1	1	1	1	47	0	0	1	0	13	2	0	5	2	43	0	0
164	7	1	1	1	1	1	47	0	0	1	0	13	2	1	5	2	43	0	0
164	10	1	1	1	1	1	47	0	0	1	0	13	2	1	5	2	43	0	0
164	12	1	1	1	1	1	47	0	0	1	0	13	2	1	5	2	43	0	0
164	13	1	1	1	1	1	47	0	0	1	0	13	2	0	5	2	43	0	0
165	4	2	0	1	1	1	46	0	1	0	0	6	2	0	15	2	45	0	0
165	8	2	0	0		1	46	0	1	0	0	6	2	1	15	2	45	0	0
165	9	2	0	0		1	46	0	1	0	0	6	2	1	15	2	45	0	0
165	13	2	0	0		1	46	0	1	0	0	6	2	0	15	2	45	0	0
166	1	2	0	0		1	30	0	0	1	0	2	1	0	45	2	45	0	0
166	3	2	0	0		1	30	0	0	1	0	2	1	0	45	2	45	0	0
166	5	2	0	0		1	30	0	0	1	0	2	1	0	45	2	45	0	0
167	4	2	1	0		1	40	0	0	1	0	6	2	0	90	2	29	0	0
167	12	2	1	0		1	40	0	0	1	0	6	2	1	90	2	29	0	0
167	13	2	1	0		1	40	0	0	1	0	6	2	0	90	2	29	0	0
168	4	1	1	1	1	1	30	1	1	0	0	4	2	0	15	2	59	0	0
168	7	1	1	1	1	1	30	1	1	0	0	4	2	1	15	2	59	0	0
168	10	1	1	1	1	1	30	1	1	0	0	4	2	1	15	2	59	0	0
168	12	1	1	1	1	1	30	1	1	0	0	4	2	1	15	2	59	0	0
168	13	1	1	1	1	1	30	1	1	0	0	4	2	0	15	2	59	0	0
169	1	1	1	0		1	38	1	0	1	0	6	1	0	60	2	59	0	0
169	3	1	1	0		1	38	1	0	1	0	6	1	0	60	2	59	0	0
169	5	1	1	0		1	38	1	0	1	0	6	1	0	60	2	59	0	0
170	4	1	1	0		1	35	0	0	0	1	5	2	0	30	2	59	0	0
170	8	1	1	1	1	1	35	0	0	0	1	5	2	1	30	2	59	0	0
170	8	1	1	0		1	35	0	0	0	1	5	2	1	30	2	59	0	0
170	9	1	1	1	1	1	35	0	0	0	1	5	2	1	30	2	59	0	0
170	9	1	1	0		1	35	0	0	0	1	5	2	1	30	2	59	0	0
170	11	1	1	1	1	1	35	0	0	0	1	5	2	1	30	2	59	0	0
170	13	1	1	0		1	35	0	0	0	1	5	2	0	30	2	59	0	0
171	4	1	1	1	0	1	44	1	0	1	0	9	2	0	20	2	59	0	0
171	8	1	1	1	0	1	44	1	0	1	0	9	2	1	20	2	59	0	0
171	9	1	1	1	0	1	44	1	0	1	0	9	2	1	20	2	59	0	0
171	13	1	1	1	0	1	44	1	0	1	0	9	2	0	20	2	59	0	0
172	4	1	1	1	1	1	32	1	0	0	1	5	2	0	15	2	59	0	0
172	7	1	1	1	1	1	32	1	0	0	1	5	2	1	15	2	59	0	0
172	10	1	1	1	1	1	32	1	0	0	1	5	2	1	15	2	59	0	0
172	12	1	1	1	1	1	32	1	0	0	1	5	2	1	15	2	59	0	0
172	13	1	1	1	1	1	32	1	0	0	1	5	2	0	15	2	59	0	0
173	4	1	1	1	0	1	44	1	0	0	1	8	2	0	10	2	59	0	0
173	8	1	1	1	1	1	44	1	0	0	1	8	2	1	10	2	59	0	0
173	9	1	1	1	1	1	44	1	0	0	1	8	2	1	10	2	59	0	0
173	13	1	1	1	0	1	44	1	0	0	1	8	2	0	10	2	59	0	0
174	1	1	1	0		0	21	1	0	0	1	4	1	0	30	2	23	0	0
174	3	1	1	0		0	21	1	0	0	1	4	1	0	30	2	23	0	0
174	5	1	1	0		0	21	1	0	0	1	4	1	0	30	2	23	0	0
175	4	1	1	1	0	1	46	1	0	1	0	7	2	0	20	2	23	0	0
175	8	1	1	1	0	1	46	1	0	1	0	7	2	1	20	2	23	0	0
175	9	1	1	1	0	1	46	1	0	1	0	7	2	1	20	2	23	0	0
175	13	1	1	1	1	1	46	1	0	1	0	7	2	0	20	2	23	0	0
176	4	1	1	0		1	26	1	0	1	0	5	2	0	30	2	23	1	0
176	8	1	1	0		1	26	1	0	1	0	5	2	1	30	2	23	1	0
176	9	1	1	0		1	26	1	0	1	0	5	2	1	30	2	23	1	0
176	13	1	1	0		1	26	1	0	1	0	5	2	0	30	2	23	1	0
177	4	1	1	1	1	1	77	1	0	1	0	6	2	0	30	2	23	0	0
177	7	1	1	1	1	1	77	1	0	1	0	6	2	1	30	2	23	0	0
177	10	1	1	1	1	1	77	1	0	1	0	6	2	1	30	2	23	0	0
177	12	1	1	1	1	1	77	1	0	1	0	6	2	1	30	2	23	0	0
177	13	1	1	1	1	1	77	1	0	1	0	6	2	0	30	2	23	0	0
178	4	2	1	0		1	34	0	0	0	1	5	2	0	60	2	29	0	0
178	7	2	1	0		1	34	0	0	0	1	5	2	1	60	2	29	0	0
178	10	2	1	0		1	34	0	0	0	1	5	2	1	60	2	29	0	0
178	12	2	1	0		1	34	0	0	0	1	5	2	1	60	2	29	0	0
178	13	2	1	0		1	34	0	0	0	1	5	2	0	60	2	29	0	0
179	4	1	0	1	1	0	48	1	1	0	0	6	2	0	5	1	71	0	0
179	12	1	0	1	1	0	48	1	1	0	0	6	2	1	5	1	71	0	0
179	13	1	0	1	1	0	48	1	1	0	0	6	2	0	5	1	71	0	0
180	4	1	0	1	1	0	25	1	0	0	1	2	2	0	5	1	71	0	0
180	12	1	0	1	1	0	25	1	0	0	1	2	2	1	5	1	71	0	0
180	13	1	0	1	1	0	25	1	0	0	1	2	2	0	5	1	71	0	0
181	4	1	0	0		1	45	1	1	0	0	7	2	0	5	1	13	0	0
181	12	1	0	0		1	45	1	1	0	0	7	2	1	5	1	13	0	0
181	13	1	0	0		1	45	1	1	0	0	7	2	0	5	1	13	0	0
182	1	1	0	1	1	1	49	1	1	0	0	10	1	0	10	1	13	0	0
182	3	1	0	1	0	1	49	1	1	0	0	10	1	0	10	1	13	0	0
182	5	1	0	1	1	1	49	1	1	0	0	10	1	0	10	1	13	0	0
183	4	1	0	1	1	0	47	1	1	0	0	7	2	0	10	1	63	0	0
183	7	1	0	1	1	0	47	1	1	0	0	7	2	1	10	1	63	0	0
183	10	1	0	1	1	0	47	1	1	0	0	7	2	1	10	1	63	0	0
183	12	1	0	1	1	0	47	1	1	0	0	7	2	1	10	1	63	0	0
183	13	1	0	1	1	0	47	1	1	0	0	7	2	0	10	1	63	0	0
184	4	1	0	1	1	1	55	1	0	1	0	6	2	0	10	1	63	0	0
184	8	1	0	1	1	1	55	1	0	1	0	6	2	1	10	1	63	0	0
184	8	1	0	1	1	1	55	1	0	1	0	6	2	1	10	1	63	0	0
184	9	1	0	1	1	1	55	1	0	1	0	6	2	1	10	1	63	0	0
184	9	1	0	1	1	1	55	1	0	1	0	6	2	1	10	1	63	0	0
184	11	1	0	1	1	1	55	1	0	1	0	6	2	1	10	1	63	0	0
184	13	1	0	1	1	1	55	1	0	1	0	6	2	0	10	1	63	0	0
185	4	1	0	1	1	1	48	1	1	0	0	6	2	0	10	1	63	0	0
185	8	1	0	1	1	1	48	1	1	0	0	6	2	1	10	1	63	0	0
185	8	1	0	1	1	1	48	1	1	0	0	6	2	1	10	1	63	0	0
185	9	1	0	1	1	1	48	1	1	0	0	6	2	1	10	1	63	0	0
185	9	1	0	1	1	1	48	1	1	0	0	6	2	1	10	1	63	0	0
185	11	1	0	1	1	1	48	1	1	0	0	6	2	1	10	1	63	0	0
185	13	1	0	1	1	1	48	1	1	0	0	6	2	0	10	1	63	0	0
186	4	1	1	1	1	1	28	1	0	1	0	5	2	0	30	2	59	0	0
186	7	1	1	1	0	1	28	1	0	1	0	5	2	1	30	2	59	0	0
186	10	1	1	1	0	1	28	1	0	1	0	5	2	1	30	2	59	0	0
186	12	1	1	1	0	1	28	1	0	1	0	5	2	1	30	2	59	0	0
186	13	1	1	1	1	1	28	1	0	1	0	5	2	0	30	2	59	0	0
187	4	1	1	0		1	40	1	0	0	1	3	2	0	20	2	59	0	0
187	12	1	1	0		1	40	1	0	0	1	3	2	1	20	2	59	0	0
187	13	1	1	0		1	40	1	0	0	1	3	2	0	20	2	59	0	0
188	1	1	1	1	1	1	48	1	1	0	0	11	1	0	20	2	59	0	0
188	3	1	1	1	1	1	48	1	1	0	0	11	1	0	20	2	59	0	0
188	5	1	1	1	1	1	48	1	1	0	0	11	1	0	20	2	59	0	0
189	4	2	0	0		1	59	0	0	1	0	5	2	0	10	2	45	0	0
189	7	2	0	1	1	1	59	0	0	1	0	5	2	1	10	2	45	0	0
189	10	2	0	0		1	59	0	0	1	0	5	2	1	10	2	45	0	0
189	12	2	0	1	0	1	59	0	0	1	0	5	2	1	10	2	45	0	0
189	13	2	0	0		1	59	0	0	1	0	5	2	0	10	2	45	0	0
190	4	2	0	0		1	34	0	0	1	0	4	2	0	20	2	45	0	0
190	7	2	0	0		1	34	0	0	1	0	4	2	1	20	2	45	0	0
190	10	2	0	1	1	1	34	0	0	1	0	4	2	1	20	2	45	0	0
190	12	2	0	0		1	34	0	0	1	0	4	2	1	20	2	45	0	0
190	13	2	0	0		1	34	0	0	1	0	4	2	0	20	2	45	0	0
191	4	1	0	1	0	1	23	1	0	0	1	5	2	0	35	1	71	0	0
191	12	1	0	1	0	1	23	1	0	0	1	5	2	1	35	1	71	0	0
191	13	1	0	1	0	1	23	1	0	0	1	5	2	0	35	1	71	0	0
192	4	1	0	1	1	1	63	1	0	1	0	11	2	0	5	1	71	0	0
192	8	1	0	1	1	1	63	1	0	1	0	11	2	1	5	1	71	0	0
192	8	1	0	1	1	1	63	1	0	1	0	11	2	1	5	1	71	0	0
192	9	1	0	1	1	1	63	1	0	1	0	11	2	1	5	1	71	0	0
192	9	1	0	1	1	1	63	1	0	1	0	11	2	1	5	1	71	0	0
192	11	1	0	1	1	1	63	1	0	1	0	11	2	1	5	1	71	0	0
192	13	1	0	1	1	1	63	1	0	1	0	11	2	0	5	1	71	0	0
193	4	1	0	1	1	1	47	1	0	1	0	6	2	0	20	1	71	0	0
193	7	1	0	1	1	1	47	1	0	1	0	6	2	1	20	1	71	0	0
193	10	1	0	1	1	1	47	1	0	1	0	6	2	1	20	1	71	0	0
193	12	1	0	1	1	1	47	1	0	1	0	6	2	1	20	1	71	0	0
193	13	1	0	1	1	1	47	1	0	1	0	6	2	0	20	1	71	0	0
194	8	1	0	0		1	37	1	1	0	0	6	2	1	10	1	13	0	0
194	8	1	0	0		1	37	1	1	0	0	6	2	1	10	1	13	0	0
194	9	1	0	0		1	37	1	1	0	0	6	2	1	10	1	13	0	0
194	9	1	0	0		1	37	1	1	0	0	6	2	1	10	1	13	0	0
194	11	1	0	0		1	37	1	1	0	0	6	2	1	10	1	13	0	0
194	11	1	0	0		1	37	1	1	0	0	6	2	1	10	1	13	0	0
195	4	1	0	1	1	1	31	1	0	0	1	4	2	0	10	1	13	0	0
195	12	1	0	1	1	1	31	1	0	0	1	4	2	1	10	1	13	0	0
195	13	1	0	1	0	1	31	1	0	0	1	4	2	0	10	1	13	0	0
196	4	1	0	1	1	1	70	1	1	0	0	6	2	0	5	1	63	0	0
196	12	1	0	1	1	1	70	1	1	0	0	6	2	1	5	1	63	0	0
196	13	1	0	1	1	1	70	1	1	0	0	6	2	0	5	1	63	0	0
197	4	1	0	1	1	1	26	1	0	1	0	5	2	0	5	1	63	0	0
197	12	1	0	1	1	1	26	1	0	1	0	5	2	1	5	1	63	0	0
197	13	1	0	1	1	1	26	1	0	1	0	5	2	0	5	1	63	0	0
198	4	1	0	1	1	0	71	1	1	0	0	3	2	0	5	1	63	0	0
198	7	1	0	1	1	0	71	1	1	0	0	3	2	1	5	1	63	0	0
198	10	1	0	1	1	0	71	1	1	0	0	3	2	1	5	1	63	0	0
198	12	1	0	1	1	0	71	1	1	0	0	3	2	1	5	1	63	0	0
198	13	1	0	1	0	0	71	1	1	0	0	3	2	0	5	1	63	0	0
199	4	1	0	1	1	1	57	1	1	0	0	10	2	0	10	1	63	0	0
199	7	1	0	1	1	1	57	1	1	0	0	10	2	1	10	1	63	0	0
199	10	1	0	1	1	1	57	1	1	0	0	10	2	1	10	1	63	0	0
199	12	1	0	1	1	1	57	1	1	0	0	10	2	1	10	1	63	0	0
199	13	1	0	1	1	1	57	1	1	0	0	10	2	0	10	1	63	0	0
200	1	1	1	1	1	1	29	1	0	0	1	5	1	0	8	2	61	0	0
200	3	1	1	1	1	1	29	1	0	0	1	5	1	0	8	2	61	0	0
200	5	1	1	1	1	1	29	1	0	0	1	5	1	0	8	2	61	0	0
201	1	1	1	1	0	1	47	1	1	0	0	7	1	0	8	2	61	0	0
201	3	1	1	1	1	1	47	1	1	0	0	7	1	0	8	2	61	0	0
201	5	1	1	1	0	1	47	1	1	0	0	7	1	0	8	2	61	0	0
202	4	1	0	1	1	1	50	1	0	0	1	5	2	0	5	1	16	0	0
202	7	1	0	1	1	1	50	1	0	0	1	5	2	1	5	1	16	0	0
202	10	1	0	1	1	1	50	1	0	0	1	5	2	1	5	1	16	0	0
202	12	1	0	1	1	1	50	1	0	0	1	5	2	1	5	1	16	0	0
202	13	1	0	1	1	1	50	1	0	0	1	5	2	0	5	1	16	0	0
203	4	1	0	0		1	38	1	1	0	0	7	2	0	5	1	16	0	0
203	12	1	0	0		1	38	1	1	0	0	7	2	1	5	1	16	0	0
203	13	1	0	0		1	38	1	1	0	0	7	2	0	5	1	16	0	0
204	1	1	0	1	1	1	39	1	0	1	0	9	1	0	5	1	16	0	0
204	3	1	0	1	1	1	39	1	0	1	0	9	1	0	5	1	16	0	0
204	5	1	0	1	1	1	39	1	0	1	0	9	1	0	5	1	16	0	0
205	4	1	0	0		1	49	1	0	1	0	10	2	0	10	1	16	0	0
205	12	1	0	0		1	49	1	0	1	0	10	2	1	10	1	16	0	0
205	13	1	0	0		1	49	1	0	1	0	10	2	0	10	1	16	0	0
206	1	1	0	1	1	1	31	1	0	0	1	3	1	0	5	1	16	0	0
206	3	1	0	1	1	1	31	1	0	0	1	3	1	0	5	1	16	0	0
206	5	1	0	1	1	1	31	1	0	0	1	3	1	0	5	1	16	0	0
207	4	1	0	1	1	1	52	1	1	0	0	8	2	0	8	1	16	0	0
207	7	1	0	1	1	1	52	1	1	0	0	8	2	1	8	1	16	0	0
207	10	1	0	1	1	1	52	1	1	0	0	8	2	1	8	1	16	0	0
207	12	1	0	1	1	1	52	1	1	0	0	8	2	1	8	1	16	0	0
207	13	1	0	1	1	1	52	1	1	0	0	8	2	0	8	1	16	0	0
208	8	1	0	0		1	80	1	1	0	0	8	2	1	15	1	16	0	0
208	8	1	0	1	1	1	80	1	1	0	0	8	2	1	15	1	16	0	0
208	9	1	0	1	1	1	80	1	1	0	0	8	2	1	15	1	16	0	0
208	9	1	0	0		1	80	1	1	0	0	8	2	1	15	1	16	0	0
208	11	1	0	0		1	80	1	1	0	0	8	2	1	15	1	16	0	0
208	11	1	0	1	1	1	80	1	1	0	0	8	2	1	15	1	16	0	0
209	4	1	0	1	1	1	31	1	0	1	0	5	2	0	10	1	16	0	0
209	8	1	0	1	1	1	31	1	0	1	0	5	2	1	10	1	16	0	0
209	9	1	0	1	1	1	31	1	0	1	0	5	2	1	10	1	16	0	0
209	13	1	0	1	1	1	31	1	0	1	0	5	2	0	10	1	16	0	0
210	1	1	0	1	1	1	53	1	1	0	0	9	1	0	5	1	16	0	0
210	3	1	0	1	1	1	53	1	1	0	0	9	1	0	5	1	16	0	0
210	5	1	0	1	1	1	53	1	1	0	0	9	1	0	5	1	16	0	0
211	4	1	0	1	1	1	26	1	0	1	0	3	2	0	5	1	16	0	0
211	12	1	0	1	1	1	26	1	0	1	0	3	2	1	5	1	16	0	0
211	13	1	0	1	1	1	26	1	0	1	0	3	2	0	5	1	16	0	0
212	1	1	0	1	1	1	24	1	0	1	0	2	1	0	3	1	16	0	0
212	3	1	0	1	1	1	24	1	0	1	0	2	1	0	3	1	16	0	0
212	5	1	0	1	1	1	24	1	0	1	0	2	1	0	3	1	16	0	0
213	8	1	0	1	1	1	32	1	1	0	0	6	2	1	5	1	16	0	0
213	8	1	0	1	1	1	32	1	1	0	0	6	2	1	5	1	16	0	0
213	9	1	0	1	1	1	32	1	1	0	0	6	2	1	5	1	16	0	0
213	9	1	0	1	1	1	32	1	1	0	0	6	2	1	5	1	16	0	0
213	11	1	0	1	1	1	32	1	1	0	0	6	2	1	5	1	16	0	0
213	11	1	0	1	1	1	32	1	1	0	0	6	2	1	5	1	16	0	0
214	4	1	1	1	0	1	31	0	1	0	0	7	2	0	10	2	61	0	0
214	12	1	1	1	0	1	31	0	1	0	0	7	2	1	10	2	61	0	0
214	13	1	1	1	0	1	31	0	1	0	0	7	2	0	10	2	61	0	0
215	4	1	1	1	1	1	29	1	0	1	0	7	2	0	10	2	61	0	0
215	12	1	1	1	1	1	29	1	0	1	0	7	2	1	10	2	61	0	0
215	13	1	1	1	1	1	29	1	0	1	0	7	2	0	10	2	61	0	0
216	4	1	1	1	1	1	38	1	0	1	0	7	2	0	10	2	61	0	0
216	12	1	1	1	1	1	38	1	0	1	0	7	2	1	10	2	61	0	0
216	13	1	1	1	1	1	38	1	0	1	0	7	2	0	10	2	61	0	0
217	1	1	1	1	0	1	48	1	1	0	0	10	1	0	10	2	61	0	0
217	3	1	1	1	1	1	48	1	1	0	0	10	1	0	10	2	61	0	0
217	5	1	1	1	0	1	48	1	1	0	0	10	1	0	10	2	61	0	0
218	4	1	1	0		0	58	1	1	0	0	4	2	0	10	2	61	0	0
218	7	1	1	0		0	58	1	1	0	0	4	2	1	10	2	61	0	0
218	10	1	1	0		0	58	1	1	0	0	4	2	1	10	2	61	0	0
218	12	1	1	0		0	58	1	1	0	0	4	2	1	10	2	61	0	0
218	13	1	1	0		0	58	1	1	0	0	4	2	0	10	2	61	0	0
219	4	1	1	0		1	38	1	1	0	0	10	2	0	15	2	61	0	0
219	8	1	1	0		1	38	1	1	0	0	10	2	1	15	2	61	0	0
219	8	1	1	0		1	38	1	1	0	0	10	2	1	15	2	61	0	0
219	9	1	1	0		1	38	1	1	0	0	10	2	1	15	2	61	0	0
219	9	1	1	0		1	38	1	1	0	0	10	2	1	15	2	61	0	0
219	11	1	1	0		1	38	1	1	0	0	10	2	1	15	2	61	0	0
219	13	1	1	0		1	38	1	1	0	0	10	2	0	15	2	61	0	0
220	4	1	1	0		1	34	1	0	1	0	6	2	0	10	2	61	0	0
220	7	1	1	0		1	34	1	0	1	0	6	2	1	10	2	61	0	0
220	10	1	1	0		1	34	1	0	1	0	6	2	1	10	2	61	0	0
220	12	1	1	0		1	34	1	0	1	0	6	2	1	10	2	61	0	0
220	13	1	1	0		1	34	1	0	1	0	6	2	0	10	2	61	0	0
221	4	1	1	1	1	1	37	1	1	0	0	11	2	0	15	2	61	0	0
221	7	1	1	1	1	1	37	1	1	0	0	11	2	1	15	2	61	0	0
221	10	1	1	1	1	1	37	1	1	0	0	11	2	1	15	2	61	0	0
221	12	1	1	1	1	1	37	1	1	0	0	11	2	1	15	2	61	0	0
221	13	1	1	1	1	1	37	1	1	0	0	11	2	0	15	2	61	0	0
222	4	1	1	1	0	1	49	1	1	0	0	8	2	0	10	2	61	0	0
222	8	1	1	1	0	1	49	1	1	0	0	8	2	1	10	2	61	0	0
222	8	1	1	1	0	1	49	1	1	0	0	8	2	1	10	2	61	0	0
222	9	1	1	1	0	1	49	1	1	0	0	8	2	1	10	2	61	0	0
222	9	1	1	1	0	1	49	1	1	0	0	8	2	1	10	2	61	0	0
222	11	1	1	1	0	1	49	1	1	0	0	8	2	1	10	2	61	0	0
222	13	1	1	1	0	1	49	1	1	0	0	8	2	0	10	2	61	0	0
223	4	2	0	0		1	34	1	1	0	0	5	2	0	10	1	9	0	0
223	7	2	0	0		1	34	1	1	0	0	5	2	1	10	1	9	0	0
223	10	2	0	1	1	1	34	1	1	0	0	5	2	1	10	1	9	0	0
223	12	2	0	0		1	34	1	1	0	0	5	2	1	10	1	9	0	0
223	13	2	0	0		1	34	1	1	0	0	5	2	0	10	1	9	0	0
224	4	2	0	0		1	30	1	1	0	0	5	2	0	30	1	9	0	0
224	7	2	0	0		1	30	1	1	0	0	5	2	1	30	1	9	0	0
224	10	2	0	0		1	30	1	1	0	0	5	2	1	30	1	9	0	0
224	12	2	0	0		1	30	1	1	0	0	5	2	1	30	1	9	0	0
224	13	2	0	0		1	30	1	1	0	0	5	2	0	30	1	9	0	0
225	1	2	0	0		1	28	1	0	1	0	4	1	0	5	1	76	0	0
225	3	2	0	0		1	28	1	0	1	0	4	1	0	5	1	76	0	0
225	5	2	0	0		1	28	1	0	1	0	4	1	0	5	1	76	0	0
226	1	2	0	0		1	63	1	1	0	0	4	1	0	5	1	76	0	0
226	1	2	0	0		1	63	1	1	0	0	4	1	0	5	1	76	0	0
226	3	2	0	1	0	1	63	1	1	0	0	4	1	0	5	1	76	0	0
226	3	2	0	0		1	63	1	1	0	0	4	1	0	5	1	76	0	0
226	5	2	0	0		1	63	1	1	0	0	4	1	0	5	1	76	0	0
226	5	2	0	0		1	63	1	1	0	0	4	1	0	5	1	76	0	0
227	4	1	1	0		1	40	1	1	0	0	7	2	0	5	2	43	0	0
227	8	1	1	0		1	40	1	1	0	0	7	2	1	5	2	43	0	0
227	9	1	1	0		1	40	1	1	0	0	7	2	1	5	2	43	0	0
227	13	1	1	0		1	40	1	1	0	0	7	2	0	5	2	43	0	0
228	4	1	1	1	0	1	60	1	1	0	0	5	2	0	1	2	43	0	0
228	12	1	1	1	1	1	60	1	1	0	0	5	2	1	1	2	43	0	0
228	13	1	1	1	1	1	60	1	1	0	0	5	2	0	1	2	43	0	0
229	4	1	1	0		1	32	1	0	0	1	6	2	0	5	2	43	0	0
229	7	1	1	0		1	32	1	0	0	1	6	2	1	5	2	43	0	0
229	10	1	1	0		1	32	1	0	0	1	6	2	1	5	2	43	0	0
229	12	1	1	0		1	32	1	0	0	1	6	2	1	5	2	43	0	0
229	13	1	1	0		1	32	1	0	0	1	6	2	0	5	2	43	0	0
230	4	2	0	0		1	75	1	1	0	0	10	2	0	20	2	58	0	0
230	12	2	0	0		1	75	1	1	0	0	10	2	1	20	2	58	0	0
230	13	2	0	0		1	75	1	1	0	0	10	2	0	20	2	58	0	0
231	4	1	1	1	0	1	38	1	1	0	0	9	2	0	10	2	43	0	0
231	12	1	1	1	1	1	38	1	1	0	0	9	2	1	10	2	43	0	0
231	13	1	1	1	0	1	38	1	1	0	0	9	2	0	10	2	43	0	0
232	4	1	1	1	0	0	53	1	0	1	0	5	2	0	7	2	43	0	0
232	7	1	1	1	0	0	53	1	0	1	0	5	2	1	7	2	43	0	0
232	10	1	1	1	1	0	53	1	0	1	0	5	2	1	7	2	43	0	0
232	12	1	1	1	1	0	53	1	0	1	0	5	2	1	7	2	43	0	0
232	13	1	1	1	1	0	53	1	0	1	0	5	2	0	7	2	43	0	0
233	4	1	1	1	0	1	33	0	0	0	1	4	2	0	5	2	43	0	0
233	7	1	1	1	0	1	33	0	0	0	1	4	2	1	5	2	43	0	0
233	10	1	1	1	1	1	33	0	0	0	1	4	2	1	5	2	43	0	0
233	12	1	1	1	1	1	33	0	0	0	1	4	2	1	5	2	43	0	0
233	13	1	1	1	0	1	33	0	0	0	1	4	2	0	5	2	43	0	0
234	4	1	1	1	1	1	28	1	0	1	0	4	2	0	15	2	43	0	0
234	8	1	1	1	1	1	28	1	0	1	0	4	2	1	15	2	43	0	0
234	9	1	1	1	1	1	28	1	0	1	0	4	2	1	15	2	43	0	0
234	13	1	1	1	1	1	28	1	0	1	0	4	2	0	15	2	43	0	0
235	8	1	1	1	1	1	79	0	1	0	0	7	2	1	10	2	43	0	0
235	8	1	1	1	1	1	79	0	1	0	0	7	2	1	10	2	43	0	0
235	9	1	1	1	1	1	79	0	1	0	0	7	2	1	10	2	43	0	0
235	9	1	1	1	1	1	79	0	1	0	0	7	2	1	10	2	43	0	0
235	11	1	1	1	1	1	79	0	1	0	0	7	2	1	10	2	43	0	0
235	11	1	1	1	1	1	79	0	1	0	0	7	2	1	10	2	43	0	0
236	4	1	1	1	1	1	33	1	1	0	0	7	2	0	8	2	43	0	0
236	12	1	1	1	1	1	33	1	1	0	0	7	2	1	8	2	43	0	0
236	13	1	1	1	1	1	33	1	1	0	0	7	2	0	8	2	43	0	0
237	4	2	1	0		1	44	1	1	0	0	11	2	0	30	2	55	0	0
237	12	2	1	0		1	44	1	1	0	0	11	2	1	30	2	55	0	0
237	13	2	1	0		1	44	1	1	0	0	11	2	0	30	2	55	0	0
238	4	2	1	0		1	45	1	0	0	0	9	2	0	30	2	55	0	0
238	8	2	1	0		1	45	1	0	0	0	9	2	1	30	2	55	0	0
238	9	2	1	0		1	45	1	0	0	0	9	2	1	30	2	55	0	0
238	13	2	1	0		1	45	1	0	0	0	9	2	0	30	2	55	0	0
239	4	2	1	1	0	1	48	1	1	0	0	8	2	0	30	2	55	0	0
239	12	2	1	0		1	48	1	1	0	0	8	2	1	30	2	55	0	0
239	13	2	1	1	0	1	48	1	1	0	0	8	2	0	30	2	55	0	0
240	4	2	1	1	0	1	26	1	0	0	0	7	2	0	55	2	55	0	0
240	7	2	1	0		1	26	1	0	0	0	7	2	1	55	2	55	0	0
240	10	2	1	0		1	26	1	0	0	0	7	2	1	55	2	55	0	0
240	12	2	1	0		1	26	1	0	0	0	7	2	1	55	2	55	0	0
240	13	2	1	0		1	26	1	0	0	0	7	2	0	55	2	55	0	0
241	4	2	1	0		1	31	1	0	1	0	8	2	0	30	2	55	0	0
241	8	2	1	0		1	31	1	0	1	0	8	2	1	30	2	55	0	0
241	9	2	1	0		1	31	1	0	1	0	8	2	1	30	2	55	0	0
241	13	2	1	0		1	31	1	0	1	0	8	2	0	30	2	55	0	0
242	4	2	1	0		1	24	1	1	0	0	6	2	0	30	2	55	0	0
242	7	2	1	0		1	24	1	1	0	0	6	2	1	30	2	55	0	0
242	10	2	1	0		1	24	1	1	0	0	6	2	1	30	2	55	0	0
242	12	2	1	1	1	1	24	1	1	0	0	6	2	1	30	2	55	0	0
242	13	2	1	0		1	24	1	1	0	0	6	2	0	30	2	55	0	0
243	4	2	1	0		1	46	1	0	1	0	13	2	0	90	2	55	0	0
243	7	2	1	0		1	46	1	0	1	0	13	2	1	90	2	55	0	0
243	10	2	1	0		1	46	1	0	1	0	13	2	1	90	2	55	0	0
243	12	2	1	0		1	46	1	0	1	0	13	2	1	90	2	55	0	0
243	13	2	1	0		1	46	1	0	1	0	13	2	0	90	2	55	0	0
244	4	2	1	0		1	30	1	1	0	0	7	2	0	82	2	55	0	0
244	12	2	1	0		1	30	1	1	0	0	7	2	1	82	2	55	0	0
244	13	2	1	0		1	30	1	1	0	0	7	2	0	82	2	55	0	0
245	4	2	1	0		1	22	1	0	0	0	4	2	0	60	2	55	0	0
245	7	2	1	0		1	22	1	0	0	0	4	2	1	60	2	55	0	0
245	10	2	1	0		1	22	1	0	0	0	4	2	1	60	2	55	0	0
245	12	2	1	0		1	22	1	0	0	0	4	2	1	60	2	55	0	0
245	13	2	1	0		1	22	1	0	0	0	4	2	0	60	2	55	0	0
246	4	2	1	0		1	25	1	0	0	1	11	2	0	60	2	55	0	0
246	8	2	1	1	1	1	25	1	0	0	1	11	2	1	60	2	55	0	0
246	9	2	1	0		1	25	1	0	0	1	11	2	1	60	2	55	0	0
246	13	2	1	1	1	1	25	1	0	0	1	11	2	0	60	2	55	0	0
247	1	2	1	0		1	27	1	1	0	0	3	1	0	60	2	55	0	0
247	3	2	1	0		1	27	1	1	0	0	3	1	0	60	2	55	0	0
247	5	2	1	0		1	27	1	1	0	0	3	1	0	60	2	55	0	0
248	4	2	1	0		1	19	1	1	0	0	3	2	0	90	2	55	0	0
248	8	2	1	0		1	19	1	1	0	0	3	2	1	90	2	55	0	0
248	9	2	1	0		1	19	1	1	0	0	3	2	1	90	2	55	0	0
248	13	2	1	0		1	19	1	1	0	0	3	2	0	90	2	55	0	0
249	4	2	1	0		1	40	1	1	0	0	6	2	0	85	2	55	0	0
249	7	2	1	0		1	40	1	1	0	0	6	2	1	85	2	55	0	0
249	10	2	1	0		1	40	1	1	0	0	6	2	1	85	2	55	0	0
249	12	2	1	0		1	40	1	1	0	0	6	2	1	85	2	55	0	0
249	13	2	1	0		1	40	1	1	0	0	6	2	0	85	2	55	0	0
250	4	2	1	0		1	23	1	0	1	0	4	2	0	45	2	55	0	0
250	8	2	1	0		1	23	1	0	1	0	4	2	1	45	2	55	0	0
250	9	2	1	0		1	23	1	0	1	0	4	2	1	45	2	55	0	0
250	13	2	1	0		1	23	1	0	1	0	4	2	0	45	2	55	0	0
251	1	2	1	0		1	58	1	0	1	0	6	1	0	30	2	55	0	0
251	1	2	1	0		1	58	1	0	1	0	6	1	0	30	2	55	0	0
251	3	2	1	0		1	58	1	0	1	0	6	1	0	30	2	55	0	0
251	3	2	1	0		1	58	1	0	1	0	6	1	0	30	2	55	0	0
251	5	2	1	0		1	58	1	0	1	0	6	1	0	30	2	55	0	0
251	5	2	1	0		1	58	1	0	1	0	6	1	0	30	2	55	0	0
252	4	2	0	1	1	1	27	1	0	0	1	8	2	0	15	1	9	0	0
252	12	2	0	1	1	1	27	1	0	0	1	8	2	1	15	1	9	0	0
252	13	2	0	1	1	1	27	1	0	0	1	8	2	0	15	1	9	0	0
253	4	2	0	0		1	65	1	1	0	0	9	2	0	5	1	9	0	0
253	12	2	0	0		1	65	1	1	0	0	9	2	1	5	1	9	0	0
253	13	2	0	0		1	65	1	1	0	0	9	2	0	5	1	9	0	0
254	4	2	0	0		1	40	1	1	0	0	3	2	0	2	1	76	0	0
254	12	2	0	0		1	40	1	1	0	0	3	2	1	2	1	76	0	0
254	13	2	0	0		1	40	1	1	0	0	3	2	0	2	1	76	0	0
255	4	2	0	0		1	40	1	0	1	0	14	2	0	4	1	76	0	0
255	8	2	0	0		1	40	1	0	1	0	14	2	1	4	1	76	0	0
255	9	2	0	0		1	40	1	0	1	0	14	2	1	4	1	76	0	0
255	13	2	0	0		1	40	1	0	1	0	14	2	0	4	1	76	0	0
256	1	2	0	0		1	30	1	1	0	0	5	1	0	10	1	9	0	0
256	3	2	0	1	1	1	30	1	1	0	0	5	1	0	10	1	9	0	0
256	5	2	0	0		1	30	1	1	0	0	5	1	0	10	1	9	0	0
257	4	2	0	0		1	22	1	0	0	1	4	2	0	10	1	9	0	0
257	12	2	0	0		1	22	1	0	0	1	4	2	1	10	1	9	0	0
257	13	2	0	0		1	22	1	0	0	1	4	2	0	10	1	9	0	0
258	4	2	0	1	0	1	53	1	1	0	0	9	2	0	10	1	76	0	0
258	7	2	0	1	1	1	53	1	1	0	0	9	2	1	10	1	76	0	0
258	10	2	0	0		1	53	1	1	0	0	9	2	1	10	1	76	0	0
258	12	2	0	1	1	1	53	1	1	0	0	9	2	1	10	1	76	0	0
258	13	2	0	0		1	53	1	1	0	0	9	2	0	10	1	76	0	0
259	1	2	0	0		0	59	1	0	1	0	6	1	0	10	1	76	0	0
259	3	2	0	0		0	59	1	0	1	0	6	1	0	10	1	76	0	0
259	5	2	0	1	1	0	59	1	0	1	0	6	1	0	10	1	76	0	0
260	1	2	0	0		1	33	1	0	1	0	5	1	0	10	1	76	0	0
260	1	2	0	0		1	33	1	0	1	0	5	1	0	10	1	76	0	0
260	3	2	0	0		1	33	1	0	1	0	5	1	0	10	1	76	0	0
260	3	2	0	0		1	33	1	0	1	0	5	1	0	10	1	76	0	0
260	5	2	0	0		1	33	1	0	1	0	5	1	0	10	1	76	0	0
260	5	2	0	0		1	33	1	0	1	0	5	1	0	10	1	76	0	0
261	4	1	0	1	0	1	73	1	1	0	0	5	2	0	10	1	16	0	0
261	7	1	0	1	1	1	73	1	1	0	0	5	2	1	10	1	16	0	0
261	10	1	0	1	1	1	73	1	1	0	0	5	2	1	10	1	16	0	0
261	12	1	0	1	1	1	73	1	1	0	0	5	2	1	10	1	16	0	0
261	13	1	0	1	1	1	73	1	1	0	0	5	2	0	10	1	16	0	0
262	4	1	0	1	1	1	40	1	1	0	0	6	2	0	10	1	16	0	0
262	7	1	0	1	1	1	40	1	1	0	0	6	2	1	10	1	16	0	0
262	10	1	0	1	1	1	40	1	1	0	0	6	2	1	10	1	16	0	0
262	12	1	0	1	1	1	40	1	1	0	0	6	2	1	10	1	16	0	0
262	13	1	0	1	1	1	40	1	1	0	0	6	2	0	10	1	16	0	0
263	1	1	0	0		1	19	1	0	1	0	2	1	0	35	1	16	0	0
263	3	1	0	0		1	19	1	0	1	0	2	1	0	35	1	16	0	0
263	5	1	0	0		1	19	1	0	1	0	2	1	0	35	1	16	0	0
264	4	1	0	0		1	29	1	0	1	0	3	2	0	15	1	16	0	0
264	12	1	0	0		1	29	1	0	1	0	3	2	1	15	1	16	0	0
264	13	1	0	0		1	29	1	0	1	0	3	2	0	15	1	16	0	0
265	8	1	0	1	1	1	24	1	0	0	1	3	2	1	20	1	16	0	0
265	8	1	0	1	1	1	24	1	0	0	1	3	2	1	20	1	16	0	0
265	9	1	0	1	1	1	24	1	0	0	1	3	2	1	20	1	16	0	0
265	9	1	0	1	1	1	24	1	0	0	1	3	2	1	20	1	16	0	0
265	11	1	0	1	1	1	24	1	0	0	1	3	2	1	20	1	16	0	0
265	11	1	0	1	1	1	24	1	0	0	1	3	2	1	20	1	16	0	0
266	4	1	0	1	1	0	48	1	1	0	0	8	2	0	3	1	16	0	0
266	12	1	0	1	1	0	48	1	1	0	0	8	2	1	3	1	16	0	0
266	13	1	0	1	0	0	48	1	1	0	0	8	2	0	3	1	16	0	0
267	1	1	0	1	1	1	72	1	0	1	0	5	1	0	3	1	16	0	0
267	3	1	0	1	1	1	72	1	0	1	0	5	1	0	3	1	16	0	0
267	5	1	0	1	1	1	72	1	0	1	0	5	1	0	3	1	16	0	0
268	1	1	0	1	1	1	46	1	0	0	1	9	1	0	15	1	16	0	0
268	1	1	0	1	1	1	46	1	0	0	1	9	1	0	15	1	16	0	0
268	3	1	0	1	1	1	46	1	0	0	1	9	1	0	15	1	16	0	0
268	3	1	0	1	1	1	46	1	0	0	1	9	1	0	15	1	16	0	0
268	5	1	0	1	1	1	46	1	0	0	1	9	1	0	15	1	16	0	0
268	5	1	0	1	1	1	46	1	0	0	1	9	1	0	15	1	16	0	0
269	1	1	0	0		1	71	1	1	0	0	8	1	0	4	1	16	0	0
269	1	1	0	0		1	71	1	1	0	0	8	1	0	4	1	16	0	0
269	3	1	0	0		1	71	1	1	0	0	8	1	0	4	1	16	0	0
269	3	1	0	0		1	71	1	1	0	0	8	1	0	4	1	16	0	0
269	5	1	0	0		1	71	1	1	0	0	8	1	0	4	1	16	0	0
269	5	1	0	0		1	71	1	1	0	0	8	1	0	4	1	16	0	0
270	4	1	0	1	1	1	39	1	0	1	0	7	2	0	3	1	16	0	0
270	12	1	0	1	1	1	39	1	0	1	0	7	2	1	3	1	16	0	0
270	13	1	0	1	1	1	39	1	0	1	0	7	2	0	3	1	16	0	0
271	4	2	0	0		1	66	1	1	0	0	10	2	0	10	1	76	0	0
271	12	2	0	1	1	1	66	1	1	0	0	10	2	1	10	1	76	0	0
271	13	2	0	1	0	1	66	1	1	0	0	10	2	0	10	1	76	0	0
272	4	2	0	1	1	1	68	1	1	0	0	5	2	0	10	1	76	0	0
272	12	2	0	1	1	1	68	1	1	0	0	5	2	1	10	1	76	0	0
272	13	2	0	0		1	68	1	1	0	0	5	2	0	10	1	76	0	0
273	1	2	0	0		1	67	1	0	1	0	6	1	0	15	1	76	0	0
273	3	2	0	1	1	1	67	1	0	1	0	6	1	0	15	1	76	0	0
273	5	2	0	1	1	1	67	1	0	1	0	6	1	0	15	1	76	0	0
274	4	2	0	0		1	20	1	0	0	1	3	2	0	10	1	76	0	0
274	7	2	0	0		1	20	1	0	0	1	3	2	1	10	1	76	0	0
274	10	2	0	0		1	20	1	0	0	1	3	2	1	10	1	76	0	0
274	12	2	0	0		1	20	1	0	0	1	3	2	1	10	1	76	0	0
274	13	2	0	0		1	20	1	0	0	1	3	2	0	10	1	76	0	0
275	4	1	1	1	0	0	45	1	1	0	0	5	2	0	10	2	61	0	0
275	7	1	1	1	0	0	45	1	1	0	0	5	2	1	10	2	61	0	0
275	10	1	1	1	0	0	45	1	1	0	0	5	2	1	10	2	61	0	0
275	12	1	1	1	0	0	45	1	1	0	0	5	2	1	10	2	61	0	0
275	13	1	1	1	0	0	45	1	1	0	0	5	2	0	10	2	61	0	0
276	4	1	1	1	1	1	61	1	1	0	0	9	2	0	10	2	61	0	0
276	8	1	1	1	1	1	61	1	1	0	0	9	2	1	10	2	61	0	0
276	8	1	1	1	1	1	61	1	1	0	0	9	2	1	10	2	61	0	0
276	9	1	1	1	1	1	61	1	1	0	0	9	2	1	10	2	61	0	0
276	9	1	1	1	1	1	61	1	1	0	0	9	2	1	10	2	61	0	0
276	11	1	1	1	1	1	61	1	1	0	0	9	2	1	10	2	61	0	0
276	13	1	1	1	1	1	61	1	1	0	0	9	2	0	10	2	61	0	0
277	4	1	1	0		1	49	1	0	1	0	11	2	0	10	2	61	0	0
277	12	1	1	0		1	49	1	0	1	0	11	2	1	10	2	61	0	0
277	13	1	1	0		1	49	1	0	1	0	11	2	0	10	2	61	0	0
278	1	1	1	1	0	1	38	1	0	1	0	7	1	0	10	2	61	0	0
278	3	1	1	1	1	1	38	1	0	1	0	7	1	0	10	2	61	0	0
278	5	1	1	1	0	1	38	1	0	1	0	7	1	0	10	2	61	0	0
279	4	1	1	1	1	1	31	1	0	0	1	4	2	0	10	2	61	0	0
279	8	1	1	1	1	1	31	1	0	0	1	4	2	1	10	2	61	0	0
279	8	1	1	1	1	1	31	1	0	0	1	4	2	1	10	2	61	0	0
279	9	1	1	1	1	1	31	1	0	0	1	4	2	1	10	2	61	0	0
279	9	1	1	1	1	1	31	1	0	0	1	4	2	1	10	2	61	0	0
279	11	1	1	1	1	1	31	1	0	0	1	4	2	1	10	2	61	0	0
279	13	1	1	1	1	1	31	1	0	0	1	4	2	0	10	2	61	0	0
280	1	1	1	1	1	1	27	1	0	1	0	4	1	0	5	2	61	0	0
280	1	1	1	1	1	1	27	1	0	1	0	4	1	0	5	2	61	0	0
280	3	1	1	1	1	1	27	1	0	1	0	4	1	0	5	2	61	0	0
280	3	1	1	1	1	1	27	1	0	1	0	4	1	0	5	2	61	0	0
280	5	1	1	1	1	1	27	1	0	1	0	4	1	0	5	2	61	0	0
280	5	1	1	1	1	1	27	1	0	1	0	4	1	0	5	2	61	0	0
281	4	1	1	0		0	43	1	0	1	0	12	2	0	8	2	61	0	0
281	7	1	1	0		0	43	1	0	1	0	12	2	1	8	2	61	0	0
281	10	1	1	0		0	43	1	0	1	0	12	2	1	8	2	61	0	0
281	12	1	1	0		0	43	1	0	1	0	12	2	1	8	2	61	0	0
281	13	1	1	0		0	43	1	0	1	0	12	2	0	8	2	61	0	0
282	4	1	0	1	1	1	57	1	1	0	0	4	2	0	25	1	13	0	0
282	12	1	0	1	1	1	57	1	1	0	0	4	2	1	25	1	13	0	0
282	13	1	0	1	1	1	57	1	1	0	0	4	2	0	25	1	13	0	0
283	4	2	0	0		1	49	1	1	0	0	9	2	0	90	2	41	0	0
283	12	2	0	0		1	49	1	1	0	0	9	2	1	90	2	41	0	0
283	13	2	0	0		1	49	1	1	0	0	9	2	0	90	2	41	0	0
284	4	2	0	0		1	24	1	1	0	0	3	2	0	44	2	41	0	0
284	7	2	0	0		1	24	1	1	0	0	3	2	1	44	2	41	0	0
284	10	2	0	0		1	24	1	1	0	0	3	2	1	44	2	41	0	0
284	12	2	0	0		1	24	1	1	0	0	3	2	1	44	2	41	0	0
284	13	2	0	0		1	24	1	1	0	0	3	2	0	44	2	41	0	0
285	4	1	0	1	1	0	53	1	1	0	0	8	2	0	10	1	63	0	0
285	8	1	0	1	0	0	53	1	1	0	0	8	2	1	10	1	63	0	0
285	8	1	0	1	1	0	53	1	1	0	0	8	2	1	10	1	63	0	0
285	9	1	0	1	0	0	53	1	1	0	0	8	2	1	10	1	63	0	0
285	9	1	0	1	1	0	53	1	1	0	0	8	2	1	10	1	63	0	0
285	11	1	0	1	1	0	53	1	1	0	0	8	2	1	10	1	63	0	0
285	13	1	0	1	0	0	53	1	1	0	0	8	2	0	10	1	63	0	0
286	4	1	0	0		1	44	1	1	0	0	9	2	0	10	1	63	0	0
286	8	1	0	0		1	44	1	1	0	0	9	2	1	10	1	63	0	0
286	8	1	0	0		1	44	1	1	0	0	9	2	1	10	1	63	0	0
286	9	1	0	0		1	44	1	1	0	0	9	2	1	10	1	63	0	0
286	9	1	0	0		1	44	1	1	0	0	9	2	1	10	1	63	0	0
286	11	1	0	0		1	44	1	1	0	0	9	2	1	10	1	63	0	0
286	13	1	0	0		1	44	1	1	0	0	9	2	0	10	1	63	0	0
287	4	1	0	1	1	1	40	1	0	0	1	5	2	0	5	1	63	0	0
287	7	1	0	1	1	1	40	1	0	0	1	5	2	1	5	1	63	0	0
287	10	1	0	1	1	1	40	1	0	0	1	5	2	1	5	1	63	0	0
287	12	1	0	1	1	1	40	1	0	0	1	5	2	1	5	1	63	0	0
287	13	1	0	1	1	1	40	1	0	0	1	5	2	0	5	1	63	0	0
288	1	1	0	0		1	33	1	0	1	0	3	1	0	10	1	63	0	0
288	3	1	0	0		1	33	1	0	1	0	3	1	0	10	1	63	0	0
288	5	1	0	0		1	33	1	0	1	0	3	1	0	10	1	63	0	0
289	4	1	0	1	1	0	51	1	1	0	0	8	2	0	2	1	63	0	0
289	8	1	0	1	1	0	51	1	1	0	0	8	2	1	2	1	63	0	0
289	8	1	0	1	1	0	51	1	1	0	0	8	2	1	2	1	63	0	0
289	9	1	0	1	1	0	51	1	1	0	0	8	2	1	2	1	63	0	0
289	9	1	0	1	1	0	51	1	1	0	0	8	2	1	2	1	63	0	0
289	11	1	0	1	1	0	51	1	1	0	0	8	2	1	2	1	63	0	0
289	13	1	0	1	1	0	51	1	1	0	0	8	2	0	2	1	63	0	0
290	1	1	0	1	1	1	48	1	1	0	0	7	1	0	30	1	13	0	0
290	3	1	0	1	1	1	48	1	1	0	0	7	1	0	30	1	13	0	0
290	5	1	0	1	1	1	48	1	1	0	0	7	1	0	30	1	13	0	0
291	1	1	0	1	1	0	23	1	0	1	0	3	1	0	8	1	71	0	0
291	3	1	0	1	1	0	23	1	0	1	0	3	1	0	8	1	71	0	0
291	5	1	0	1	1	0	23	1	0	1	0	3	1	0	8	1	71	0	0
292	4	1	0	0		0	16	1	0	1	0	3	2	0	30	1	71	0	0
292	12	1	0	0		0	16	1	0	1	0	3	2	1	30	1	71	0	0
292	13	1	0	0		0	16	1	0	1	0	3	2	0	30	1	71	0	0
293	4	1	0	1	1	1	42	1	1	0	0	9	2	0	10	1	13	0	0
293	12	1	0	1	1	1	42	1	1	0	0	9	2	1	10	1	13	0	0
293	13	1	0	1	1	1	42	1	1	0	0	9	2	0	10	1	13	0	0
294	4	1	0	1	1	1	43	1	0	1	0	9	2	0	8	1	63	0	0
294	7	1	0	1	1	1	43	1	0	1	0	9	2	1	8	1	63	0	0
294	10	1	0	1	1	1	43	1	0	1	0	9	2	1	8	1	63	0	0
294	12	1	0	1	1	1	43	1	0	1	0	9	2	1	8	1	63	0	0
294	13	1	0	1	1	1	43	1	0	1	0	9	2	0	8	1	63	0	0
295	1	1	0	1	1	1	30	1	1	0	0	5	1	0	8	1	63	0	0
295	3	1	0	1	1	1	30	1	1	0	0	5	1	0	8	1	63	0	0
295	5	1	0	1	1	1	30	1	1	0	0	5	1	0	8	1	63	0	0
296	1	1	0	1	0	1	48	1	1	0	0	4	1	0	5	1	63	0	0
296	3	1	0	1	1	1	48	1	1	0	0	4	1	0	5	1	63	0	0
296	5	1	0	1	0	1	48	1	1	0	0	4	1	0	5	1	63	0	0
297	4	1	0	1	1	0	28	1	0	1	0	14	2	0	10	1	63	0	0
297	12	1	0	1	1	0	28	1	0	1	0	14	2	1	10	1	63	0	0
297	13	1	0	1	1	0	28	1	0	1	0	14	2	0	10	1	63	0	0
298	4	1	1	1	0	1	32	1	0	0	1	6	2	0	15	2	61	0	0
298	12	1	1	1	1	1	32	1	0	0	1	6	2	1	15	2	61	0	0
298	13	1	1	1	0	1	32	1	0	0	1	6	2	0	15	2	61	0	0
299	8	1	1	1	0	0	43	1	0	1	0	6	2	1	15	2	61	0	0
299	8	1	1	1	1	0	43	1	0	1	0	6	2	1	15	2	61	0	0
299	9	1	1	1	0	0	43	1	0	1	0	6	2	1	15	2	61	0	0
299	9	1	1	1	1	0	43	1	0	1	0	6	2	1	15	2	61	0	0
299	11	1	1	1	0	0	43	1	0	1	0	6	2	1	15	2	61	0	0
299	11	1	1	1	1	0	43	1	0	1	0	6	2	1	15	2	61	0	0
300	1	1	1	1	0	1	34	1	0	1	0	5	1	0	10	2	61	0	0
300	1	1	1	0		1	34	1	0	1	0	5	1	0	10	2	61	0	0
300	3	1	1	1	1	1	34	1	0	1	0	5	1	0	10	2	61	0	0
300	3	1	1	0		1	34	1	0	1	0	5	1	0	10	2	61	0	0
300	5	1	1	0		1	34	1	0	1	0	5	1	0	10	2	61	0	0
300	5	1	1	1	0	1	34	1	0	1	0	5	1	0	10	2	61	0	0
301	1	1	1	1	1	1	52	1	0	1	0	8	1	0	10	2	61	0	0
301	3	1	1	1	1	1	52	1	0	1	0	8	1	0	10	2	61	0	0
301	5	1	1	1	1	1	52	1	0	1	0	8	1	0	10	2	61	0	0
302	4	1	1	0		1	27	1	1	0	0	6	2	0	10	2	61	0	0
302	7	1	1	0		1	27	1	1	0	0	6	2	1	10	2	61	0	0
302	10	1	1	0		1	27	1	1	0	0	6	2	1	10	2	61	0	0
302	12	1	1	0		1	27	1	1	0	0	6	2	1	10	2	61	0	0
302	13	1	1	0		1	27	1	1	0	0	6	2	0	10	2	61	0	0
303	4	1	1	0		1	45	1	0	1	0	10	2	0	10	2	61	0	0
303	12	1	1	0		1	45	1	0	1	0	10	2	1	10	2	61	0	0
303	13	1	1	0		1	45	1	0	1	0	10	2	0	10	2	61	0	0
304	4	1	1	0		1	27	1	0	0	1	4	2	0	10	2	61	0	0
304	7	1	1	0		1	27	1	0	0	1	4	2	1	10	2	61	0	0
304	10	1	1	0		1	27	1	0	0	1	4	2	1	10	2	61	0	0
304	12	1	1	0		1	27	1	0	0	1	4	2	1	10	2	61	0	0
304	13	1	1	0		1	27	1	0	0	1	4	2	0	10	2	61	0	0
305	4	1	1	1	0	1	24	1	1	0	0	5	2	0	10	2	61	0	0
305	12	1	1	1	0	1	24	1	1	0	0	5	2	1	10	2	61	0	0
305	13	1	1	1	0	1	24	1	1	0	0	5	2	0	10	2	61	0	0
306	4	1	1	1	0	1	30	1	0	1	0	5	2	0	15	2	61	0	0
306	12	1	1	1	0	1	30	1	0	1	0	5	2	1	15	2	61	0	0
306	13	1	1	1	0	1	30	1	0	1	0	5	2	0	15	2	61	0	0
307	4	1	1	1	0	1	35	1	0	0	1	4	2	0	15	2	61	0	0
307	12	1	1	1	0	1	35	1	0	0	1	4	2	1	15	2	61	0	0
307	13	1	1	1	0	1	35	1	0	0	1	4	2	0	15	2	61	0	0
308	4	1	0	0		1	29	1	0	1	0	5	2	0	5	2	3	0	0
308	12	1	0	0		1	29	1	0	1	0	5	2	1	5	2	3	0	0
308	13	1	0	0		1	29	1	0	1	0	5	2	0	5	2	3	0	0
309	4	1	0	1	1	1	34	1	0	1	0	7	2	0	3	2	3	0	0
309	12	1	0	1	1	1	34	1	0	1	0	7	2	1	3	2	3	0	0
309	13	1	0	1	1	1	34	1	0	1	0	7	2	0	3	2	3	0	0
310	4	1	0	1	1	1	48	1	1	0	0	10	2	0	1	2	3	0	0
310	12	1	0	1	1	1	48	1	1	0	0	10	2	1	1	2	3	0	0
310	13	1	0	1	0	1	48	1	1	0	0	10	2	0	1	2	3	0	0
311	4	1	0	1	1	1	33	1	0	1	0	4	2	0	1	2	3	0	0
311	7	1	0	1	1	1	33	1	0	1	0	4	2	1	1	2	3	0	0
311	10	1	0	1	1	1	33	1	0	1	0	4	2	1	1	2	3	0	0
311	12	1	0	1	1	1	33	1	0	1	0	4	2	1	1	2	3	0	0
311	13	1	0	1	1	1	33	1	0	1	0	4	2	0	1	2	3	0	0
312	1	1	0	1	1	0	38	1	1	0	0	9	1	0	5	2	3	0	0
312	1	1	0	1	1	0	38	1	1	0	0	9	1	0	5	2	3	0	0
312	3	1	0	1	1	0	38	1	1	0	0	9	1	0	5	2	3	0	0
312	3	1	0	1	1	0	38	1	1	0	0	9	1	0	5	2	3	0	0
312	5	1	0	1	1	0	38	1	1	0	0	9	1	0	5	2	3	0	0
312	5	1	0	1	1	0	38	1	1	0	0	9	1	0	5	2	3	0	0
313	4	2	1	0		1	28	1	0	1	0	7	2	0	180	2	54	0	0
313	12	2	1	0		1	28	1	0	1	0	7	2	1	180	2	54	0	0
313	13	2	1	0		1	28	1	0	1	0	7	2	0	180	2	54	0	0
314	1	1	1	1	1	0	25	1	1	0	0	6	1	0	120	2	38	0	0
314	3	1	1	1	1	0	25	1	1	0	0	6	1	0	120	2	38	0	0
314	5	1	1	1	1	0	25	1	1	0	0	6	1	0	120	2	38	0	0
315	4	1	1	0		1	35	1	0	1	0	8	2	0	5	2	61	0	0
315	8	1	1	1	1	1	35	1	0	1	0	8	2	1	5	2	61	0	0
315	8	1	1	0		1	35	1	0	1	0	8	2	1	5	2	61	0	0
315	9	1	1	1	1	1	35	1	0	1	0	8	2	1	5	2	61	0	0
315	9	1	1	0		1	35	1	0	1	0	8	2	1	5	2	61	0	0
315	11	1	1	1	1	1	35	1	0	1	0	8	2	1	5	2	61	0	0
315	13	1	1	0		1	35	1	0	1	0	8	2	0	5	2	61	0	0
316	8	1	1	1	0	1	72	1	1	0	0	18	2	1	10	2	61	1	0
316	8	1	1	1	0	1	72	1	1	0	0	18	2	1	10	2	61	1	0
316	9	1	1	1	0	1	72	1	1	0	0	18	2	1	10	2	61	1	0
316	9	1	1	1	0	1	72	1	1	0	0	18	2	1	10	2	61	1	0
316	11	1	1	1	0	1	72	1	1	0	0	18	2	1	10	2	61	1	0
316	11	1	1	1	0	1	72	1	1	0	0	18	2	1	10	2	61	1	0
317	8	1	0	1	0	1	56	1	1	0	0	12	2	1	150	2	3	0	0
317	8	1	0	1	0	1	56	1	1	0	0	12	2	1	150	2	3	0	0
317	9	1	0	1	0	1	56	1	1	0	0	12	2	1	150	2	3	0	0
317	9	1	0	1	0	1	56	1	1	0	0	12	2	1	150	2	3	0	0
317	11	1	0	1	0	1	56	1	1	0	0	12	2	1	150	2	3	0	0
317	11	1	0	1	0	1	56	1	1	0	0	12	2	1	150	2	3	0	0
318	1	1	0	0		1	60	1	1	0	0	9	1	0	10	2	3	0	0
318	1	1	0	0		1	60	1	1	0	0	9	1	0	10	2	3	0	0
318	3	1	0	0		1	60	1	1	0	0	9	1	0	10	2	3	0	0
318	3	1	0	0		1	60	1	1	0	0	9	1	0	10	2	3	0	0
318	5	1	0	0		1	60	1	1	0	0	9	1	0	10	2	3	0	0
318	5	1	0	0		1	60	1	1	0	0	9	1	0	10	2	3	0	0
319	4	1	0	1	1	1	57	1	0	1	0	7	2	0	15	1	63	0	0
319	8	1	0	1	1	1	57	1	0	1	0	7	2	1	15	1	63	0	0
319	8	1	0	1	1	1	57	1	0	1	0	7	2	1	15	1	63	0	0
319	9	1	0	1	1	1	57	1	0	1	0	7	2	1	15	1	63	0	0
319	9	1	0	1	1	1	57	1	0	1	0	7	2	1	15	1	63	0	0
319	11	1	0	1	1	1	57	1	0	1	0	7	2	1	15	1	63	0	0
319	13	1	0	1	1	1	57	1	0	1	0	7	2	0	15	1	63	0	0
320	4	1	0	1	1	1	37	1	0	0	1	5	2	0	10	1	63	0	0
320	12	1	0	1	1	1	37	1	0	0	1	5	2	1	10	1	63	0	0
320	13	1	0	1	1	1	37	1	0	0	1	5	2	0	10	1	63	0	0
321	4	1	0	1	1	1	28	1	0	0	1	3	2	0	5	1	63	0	0
321	7	1	0	1	1	1	28	1	0	0	1	3	2	1	5	1	63	0	0
321	10	1	0	1	1	1	28	1	0	0	1	3	2	1	5	1	63	0	0
321	12	1	0	1	1	1	28	1	0	0	1	3	2	1	5	1	63	0	0
321	13	1	0	1	1	1	28	1	0	0	1	3	2	0	5	1	63	0	0
322	8	1	0	1	1	1	35	1	0	0	1	6	2	1	10	1	63	0	0
322	8	1	0	1	1	1	35	1	0	0	1	6	2	1	10	1	63	0	0
322	9	1	0	1	1	1	35	1	0	0	1	6	2	1	10	1	63	0	0
322	9	1	0	1	1	1	35	1	0	0	1	6	2	1	10	1	63	0	0
322	11	1	0	1	1	1	35	1	0	0	1	6	2	1	10	1	63	0	0
322	11	1	0	1	1	1	35	1	0	0	1	6	2	1	10	1	63	0	0
323	1	1	0	0		1	40	1	1	0	0	9	1	0	5	2	3	1	0
323	3	1	0	0		1	40	1	1	0	0	9	1	0	5	2	3	1	0
323	5	1	0	0		1	40	1	1	0	0	9	1	0	5	2	3	1	0
324	4	1	0	1	0	1	40	1	1	0	0	6	2	0	5	2	3	0	0
324	12	1	0	1	1	1	40	1	1	0	0	6	2	1	5	2	3	0	0
324	13	1	0	1	1	1	40	1	1	0	0	6	2	0	5	2	3	0	0
325	4	2	1	0		0	39	1	1	0	0	12	2	0	0	2	54	0	0
325	8	2	1	0		0	39	1	1	0	0	12	2	1	0	2	54	0	0
325	8	2	1	0		0	39	1	1	0	0	12	2	1	0	2	54	0	0
325	9	2	1	0		0	39	1	1	0	0	12	2	1	0	2	54	0	0
325	9	2	1	0		0	39	1	1	0	0	12	2	1	0	2	54	0	0
325	11	2	1	0		0	39	1	1	0	0	12	2	1	0	2	54	0	0
325	13	2	1	0		0	39	1	1	0	0	12	2	0	0	2	54	0	0
326	1	1	0	1	1	1	52	1	0	1	0	9	1	0	5	1	63	0	0
326	3	1	0	1	1	1	52	1	0	1	0	9	1	0	5	1	63	0	0
326	5	1	0	1	1	1	52	1	0	1	0	9	1	0	5	1	63	0	0
327	4	1	0	0		1	20	1	1	0	0	5	2	0	5	1	63	0	0
327	12	1	0	0		1	20	1	1	0	0	5	2	1	5	1	63	0	0
327	13	1	0	0		1	20	1	1	0	0	5	2	0	5	1	63	0	0
328	4	1	0	1	1	1	23	1	0	0	1	3	2	0	5	1	63	0	0
328	12	1	0	1	1	1	23	1	0	0	1	3	2	1	5	1	63	0	0
328	13	1	0	1	1	1	23	1	0	0	1	3	2	0	5	1	63	0	0
329	1	1	0	1	1	1	55	1	1	0	0	10	1	0	5	1	63	0	0
329	1	1	0	0		1	55	1	1	0	0	10	1	0	5	1	63	0	0
329	3	1	0	1	1	1	55	1	1	0	0	10	1	0	5	1	63	0	0
329	3	1	0	0		1	55	1	1	0	0	10	1	0	5	1	63	0	0
329	5	1	0	0		1	55	1	1	0	0	10	1	0	5	1	63	0	0
329	5	1	0	1	1	1	55	1	1	0	0	10	1	0	5	1	63	0	0
330	8	1	1	1	1	1	54	1	1	0	0	19	2	1	10	2	61	1	0
330	8	1	1	1	1	1	54	1	1	0	0	19	2	1	10	2	61	1	0
330	9	1	1	1	1	1	54	1	1	0	0	19	2	1	10	2	61	1	0
330	9	1	1	1	1	1	54	1	1	0	0	19	2	1	10	2	61	1	0
330	11	1	1	1	1	1	54	1	1	0	0	19	2	1	10	2	61	1	0
330	11	1	1	1	1	1	54	1	1	0	0	19	2	1	10	2	61	1	0
331	4	1	1	0		1	23	1	0	1	0	4	2	0	5	2	61	0	0
331	8	1	1	0		1	23	1	0	1	0	4	2	1	5	2	61	0	0
331	8	1	1	0		1	23	1	0	1	0	4	2	1	5	2	61	0	0
331	9	1	1	0		1	23	1	0	1	0	4	2	1	5	2	61	0	0
331	9	1	1	0		1	23	1	0	1	0	4	2	1	5	2	61	0	0
331	11	1	1	0		1	23	1	0	1	0	4	2	1	5	2	61	0	0
331	13	1	1	0		1	23	1	0	1	0	4	2	0	5	2	61	0	0
332	4	1	1	1	0	1	46	1	0	1	0	8	2	0	15	2	61	0	0
332	12	1	1	1	0	1	46	1	0	1	0	8	2	1	15	2	61	0	0
332	13	1	1	1	0	1	46	1	0	1	0	8	2	0	15	2	61	0	0
333	4	1	1	1	1	1	32	1	0	1	0	6	2	0	10	2	61	0	0
333	12	1	1	1	1	1	32	1	0	1	0	6	2	1	10	2	61	0	0
333	13	1	1	1	1	1	32	1	0	1	0	6	2	0	10	2	61	0	0
334	1	1	1	1	1	1	23	0	0	0	1	2	1	0	15	2	61	0	0
334	3	1	1	1	1	1	23	0	0	0	1	2	1	0	15	2	61	0	0
334	5	1	1	1	1	1	23	0	0	0	1	2	1	0	15	2	61	0	0
335	8	1	1	1	0	1	59	1	1	0	0	9	2	1	10	2	61	1	0
335	8	1	1	1	0	1	59	1	1	0	0	9	2	1	10	2	61	1	0
335	9	1	1	1	0	1	59	1	1	0	0	9	2	1	10	2	61	1	0
335	9	1	1	1	0	1	59	1	1	0	0	9	2	1	10	2	61	1	0
335	11	1	1	1	0	1	59	1	1	0	0	9	2	1	10	2	61	1	0
335	11	1	1	1	0	1	59	1	1	0	0	9	2	1	10	2	61	1	0
336	1	1	1	0		1	38	1	0	1	0	7	1	0	5	2	43	0	0
336	3	1	1	0		1	38	1	0	1	0	7	1	0	5	2	43	0	0
336	5	1	1	0		1	38	1	0	1	0	7	1	0	5	2	43	0	0
337	1	1	1	1	1	1	63	1	1	0	0	7	1	0	8	2	43	0	0
337	3	1	1	1	1	1	63	1	1	0	0	7	1	0	8	2	43	0	0
337	5	1	1	1	1	1	63	1	1	0	0	7	1	0	8	2	43	0	0
338	4	1	1	1	0	0	64	1	1	0	0	5	2	0	20	2	43	0	0
338	8	1	1	1	0	0	64	1	1	0	0	5	2	1	20	2	43	0	0
338	8	1	1	1	1	0	64	1	1	0	0	5	2	1	20	2	43	0	0
338	9	1	1	1	1	0	64	1	1	0	0	5	2	1	20	2	43	0	0
338	9	1	1	1	0	0	64	1	1	0	0	5	2	1	20	2	43	0	0
338	11	1	1	1	0	0	64	1	1	0	0	5	2	1	20	2	43	0	0
338	13	1	1	1	0	0	64	1	1	0	0	5	2	0	20	2	43	0	0
339	4	1	1	1	1	1	51	1	0	1	0	13	2	0	10	2	43	0	0
339	8	1	1	1	1	1	51	1	0	1	0	13	2	1	10	2	43	0	0
339	8	1	1	1	1	1	51	1	0	1	0	13	2	1	10	2	43	0	0
339	9	1	1	1	1	1	51	1	0	1	0	13	2	1	10	2	43	0	0
339	9	1	1	1	1	1	51	1	0	1	0	13	2	1	10	2	43	0	0
339	11	1	1	1	1	1	51	1	0	1	0	13	2	1	10	2	43	0	0
339	13	1	1	1	1	1	51	1	0	1	0	13	2	0	10	2	43	0	0
340	4	2	0	0		1	27	1	0	0	1	6	2	0	15	2	41	0	0
340	7	2	0	0		1	27	1	0	0	1	6	2	1	15	2	41	0	0
340	10	2	0	0		1	27	1	0	0	1	6	2	1	15	2	41	0	0
340	12	2	0	0		1	27	1	0	0	1	6	2	1	15	2	41	0	0
340	13	2	0	0		1	27	1	0	0	1	6	2	0	15	2	41	0	0
341	4	2	0	0		1	52	0	0	0	1	7	2	0	5	2	41	0	0
341	12	2	0	0		1	52	0	0	0	1	7	2	1	5	2	41	0	0
341	13	2	0	0		1	52	0	0	0	1	7	2	0	5	2	41	0	0
342	4	2	0	0		1	34	1	0	0	1	8	2	0	15	2	41	0	0
342	8	2	0	0		1	34	1	0	0	1	8	2	1	15	2	41	0	0
342	9	2	0	0		1	34	1	0	0	1	8	2	1	15	2	41	0	0
342	13	2	0	1	0	1	34	1	0	0	1	8	2	0	15	2	41	0	0
343	4	2	1	1	1	1	42	1	0	1	0	11	2	0	90	2	55	0	0
343	8	2	1	0		1	42	1	0	1	0	11	2	1	90	2	55	0	0
343	8	2	1	0		1	42	1	0	1	0	11	2	1	90	2	55	0	0
343	9	2	1	0		1	42	1	0	1	0	11	2	1	90	2	55	0	0
343	9	2	1	1	1	1	42	1	0	1	0	11	2	1	90	2	55	0	0
343	11	2	1	0		1	42	1	0	1	0	11	2	1	90	2	55	0	0
343	13	2	1	1	1	1	42	1	0	1	0	11	2	0	90	2	55	0	0
344	4	1	1	0		1	60	1	1	0	0	11	2	0	20	2	43	0	0
344	8	1	1	0		1	60	1	1	0	0	11	2	1	20	2	43	0	0
344	8	1	1	0		1	60	1	1	0	0	11	2	1	20	2	43	0	0
344	9	1	1	0		1	60	1	1	0	0	11	2	1	20	2	43	0	0
344	9	1	1	0		1	60	1	1	0	0	11	2	1	20	2	43	0	0
344	11	1	1	0		1	60	1	1	0	0	11	2	1	20	2	43	0	0
344	13	1	1	0		1	60	1	1	0	0	11	2	0	20	2	43	0	0
345	1	1	1	1	1	1	31	1	0	1	0	6	1	0	20	2	43	0	0
345	3	1	1	1	1	1	31	1	0	1	0	6	1	0	20	2	43	0	0
345	5	1	1	1	1	1	31	1	0	1	0	6	1	0	20	2	43	0	0
346	4	1	1	1	1	1	33	1	0	1	0	5	2	0	10	2	43	0	0
346	7	1	1	1	0	1	33	1	0	1	0	5	2	1	10	2	43	0	0
346	10	1	1	1	0	1	33	1	0	1	0	5	2	1	10	2	43	0	0
346	12	1	1	1	1	1	33	1	0	1	0	5	2	1	10	2	43	0	0
346	13	1	1	1	0	1	33	1	0	1	0	5	2	0	10	2	43	0	0
347	1	1	1	0		1	46	1	1	0	0	10	1	0	10	2	43	0	0
347	1	1	1	0		1	46	1	1	0	0	10	1	0	10	2	43	0	0
347	3	1	1	0		1	46	1	1	0	0	10	1	0	10	2	43	0	0
347	3	1	1	0		1	46	1	1	0	0	10	1	0	10	2	43	0	0
347	5	1	1	0		1	46	1	1	0	0	10	1	0	10	2	43	0	0
347	5	1	1	0		1	46	1	1	0	0	10	1	0	10	2	43	0	0
348	1	2	0	0		1	53	1	1	0	0	9	1	0	75	1	76	0	0
348	3	2	0	0		1	53	1	1	0	0	9	1	0	75	1	76	0	0
348	5	2	0	0		1	53	1	1	0	0	9	1	0	75	1	76	0	0
349	4	2	0	0		1	31	1	0	0	1	4	2	0	25	1	76	0	0
349	7	2	0	0		1	31	1	0	0	1	4	2	1	25	1	76	0	0
349	10	2	0	0		1	31	1	0	0	1	4	2	1	25	1	76	0	0
349	12	2	0	0		1	31	1	0	0	1	4	2	1	25	1	76	0	0
349	13	2	0	0		1	31	1	0	0	1	4	2	0	25	1	76	0	0
350	4	2	0	0		1	24	1	0	1	0	3	2	0	15	1	76	0	0
350	7	2	0	1	0	1	24	1	0	1	0	3	2	1	15	1	76	0	0
350	10	2	0	0		1	24	1	0	1	0	3	2	1	15	1	76	0	0
350	12	2	0	0		1	24	1	0	1	0	3	2	1	15	1	76	0	0
350	13	2	0	0		1	24	1	0	1	0	3	2	0	15	1	76	0	0
351	4	2	0	0		0	42	1	0	1	0	6	2	0	10	1	76	0	0
351	7	2	0	0		0	42	1	0	1	0	6	2	1	10	1	76	0	0
351	10	2	0	0		0	42	1	0	1	0	6	2	1	10	1	76	0	0
351	12	2	0	0		0	42	1	0	1	0	6	2	1	10	1	76	0	0
351	13	2	0	0		0	42	1	0	1	0	6	2	0	10	1	76	0	0
352	4	2	0	0		1	34	1	1	0	0	6	2	0	10	1	76	0	0
352	12	2	0	0		1	34	1	1	0	0	6	2	1	10	1	76	0	0
352	13	2	0	0		1	34	1	1	0	0	6	2	0	10	1	76	0	0
353	8	2	0	0		1	25	1	0	0	1	3	2	1	10	1	76	0	0
353	8	2	0	0		1	25	1	0	0	1	3	2	1	10	1	76	0	0
353	9	2	0	0		1	25	1	0	0	1	3	2	1	10	1	76	0	0
353	9	2	0	0		1	25	1	0	0	1	3	2	1	10	1	76	0	0
353	11	2	0	0		1	25	1	0	0	1	3	2	1	10	1	76	0	0
353	11	2	0	0		1	25	1	0	0	1	3	2	1	10	1	76	0	0
354	1	2	0	0		1	40	1	0	1	0	4	1	0	10	1	76	0	0
354	1	2	0	0		1	40	1	0	1	0	4	1	0	10	1	76	0	0
354	3	2	0	0		1	40	1	0	1	0	4	1	0	10	1	76	0	0
354	3	2	0	0		1	40	1	0	1	0	4	1	0	10	1	76	0	0
354	5	2	0	0		1	40	1	0	1	0	4	1	0	10	1	76	0	0
354	5	2	0	0		1	40	1	0	1	0	4	1	0	10	1	76	0	0
355	4	1	1	1	1	1	46	1	0	1	0	11	2	0	5	2	43	0	0
355	12	1	1	1	1	1	46	1	0	1	0	11	2	1	5	2	43	0	0
355	13	1	1	1	1	1	46	1	0	1	0	11	2	0	5	2	43	0	0
356	4	2	0	0		1	34	1	0	1	0	7	2	0	10	2	58	0	0
356	12	2	0	0		1	34	1	0	1	0	7	2	1	10	2	58	0	0
356	13	2	0	1	1	1	34	1	0	1	0	7	2	0	10	2	58	0	0
357	1	2	0	0		1	50	1	0	1	0	7	1	0	25	2	58	0	0
357	3	2	0	0		1	50	1	0	1	0	7	1	0	25	2	58	0	0
357	5	2	0	0		1	50	1	0	1	0	7	1	0	25	2	58	0	0
358	8	1	0	1	1	1	65	1	1	0	0	7	2	1	10	2	3	0	0
358	8	1	0	1	1	1	65	1	1	0	0	7	2	1	10	2	3	0	0
358	9	1	0	1	0	1	65	1	1	0	0	7	2	1	10	2	3	0	0
358	9	1	0	1	1	1	65	1	1	0	0	7	2	1	10	2	3	0	0
358	11	1	0	1	1	1	65	1	1	0	0	7	2	1	10	2	3	0	0
358	11	1	0	1	1	1	65	1	1	0	0	7	2	1	10	2	3	0	0
359	4	1	0	1	1	1	40	1	1	0	0	9	2	0	5	2	3	0	0
359	8	1	0	1	1	1	40	1	1	0	0	9	2	1	5	2	3	0	0
359	8	1	0	1	1	1	40	1	1	0	0	9	2	1	5	2	3	0	0
359	9	1	0	1	1	1	40	1	1	0	0	9	2	1	5	2	3	0	0
359	9	1	0	1	0	1	40	1	1	0	0	9	2	1	5	2	3	0	0
359	11	1	0	1	1	1	40	1	1	0	0	9	2	1	5	2	3	0	0
359	13	1	0	1	1	1	40	1	1	0	0	9	2	0	5	2	3	0	0
360	4	1	0	1	0	1	33	1	1	0	0	5	2	0	5	2	3	0	0
360	8	1	0	1	1	1	33	1	1	0	0	5	2	1	5	2	3	0	0
360	9	1	0	1	1	1	33	1	1	0	0	5	2	1	5	2	3	0	0
360	13	1	0	1	1	1	33	1	1	0	0	5	2	0	5	2	3	0	0
361	8	1	0	0		1	24	1	0	1	0	4	2	1	5	1	16	0	0
361	8	1	0	0		1	24	1	0	1	0	4	2	1	5	1	16	0	0
361	9	1	0	0		1	24	1	0	1	0	4	2	1	5	1	16	0	0
361	9	1	0	0		1	24	1	0	1	0	4	2	1	5	1	16	0	0
361	11	1	0	0		1	24	1	0	1	0	4	2	1	5	1	16	0	0
361	11	1	0	0		1	24	1	0	1	0	4	2	1	5	1	16	0	0
362	4	1	0	1	0	0	42	1	1	0	0	6	2	0	5	1	16	0	0
362	12	1	0	1	1	0	42	1	1	0	0	6	2	1	5	1	16	0	0
362	13	1	0	1	0	0	42	1	1	0	0	6	2	0	5	1	16	0	0
363	4	1	0	1	1	1	23	1	0	1	0	4	2	0	5	1	16	0	0
363	12	1	0	1	1	1	23	1	0	1	0	4	2	1	5	1	16	0	0
363	13	1	0	1	0	1	23	1	0	1	0	4	2	0	5	1	16	0	0
364	4	1	0	1	1	1	50	1	0	0	1	8	2	0	5	1	16	0	0
364	7	1	0	1	1	1	50	1	0	0	1	8	2	1	5	1	16	0	0
364	10	1	0	1	1	1	50	1	0	0	1	8	2	1	5	1	16	0	0
364	12	1	0	1	1	1	50	1	0	0	1	8	2	1	5	1	16	0	0
364	13	1	0	1	1	1	50	1	0	0	1	8	2	0	5	1	16	0	0
365	4	1	0	1	1	1	50	1	1	0	0	5	2	0	10	1	16	0	0
365	12	1	0	1	1	1	50	1	1	0	0	5	2	1	10	1	16	0	0
365	13	1	0	1	0	1	50	1	1	0	0	5	2	0	10	1	16	0	0
366	4	1	0	1	1	1	34	1	1	0	0	7	2	0	10	1	16	0	0
366	12	1	0	1	1	1	34	1	1	0	0	7	2	1	10	1	16	0	0
366	13	1	0	1	1	1	34	1	1	0	0	7	2	0	10	1	16	0	0
367	4	1	0	1	0	1	27	1	0	0	1	5	2	0	15	1	16	0	0
367	8	1	0	1	1	1	27	1	0	0	1	5	2	1	15	1	16	0	0
367	9	1	0	1	1	1	27	1	0	0	1	5	2	1	15	1	16	0	0
367	13	1	0	1	1	1	27	1	0	0	1	5	2	0	15	1	16	0	0
368	4	1	0	0		1	58	1	0	1	0	6	2	0	15	1	16	0	0
368	7	1	0	0		1	58	1	0	1	0	6	2	1	15	1	16	0	0
368	10	1	0	0		1	58	1	0	1	0	6	2	1	15	1	16	0	0
368	12	1	0	0		1	58	1	0	1	0	6	2	1	15	1	16	0	0
368	13	1	0	0		1	58	1	0	1	0	6	2	0	15	1	16	0	0
369	4	1	0	0		1	17	1	0	1	0	3	2	0	15	1	16	0	0
369	8	1	0	0		1	17	1	0	1	0	3	2	1	15	1	16	0	0
369	9	1	0	0		1	17	1	0	1	0	3	2	1	15	1	16	0	0
369	13	1	0	0		1	17	1	0	1	0	3	2	0	15	1	16	0	0
370	4	1	0	1	1	1	29	1	0	0	1	4	2	0	3	1	16	0	0
370	7	1	0	1	1	1	29	1	0	0	1	4	2	1	3	1	16	0	0
370	10	1	0	1	1	1	29	1	0	0	1	4	2	1	3	1	16	0	0
370	12	1	0	1	1	1	29	1	0	0	1	4	2	1	3	1	16	0	0
370	13	1	0	1	1	1	29	1	0	0	1	4	2	0	3	1	16	0	0
371	4	1	0	1	1	0	53	1	0	1	0	3	2	0	3	1	16	0	0
371	7	1	0	1	1	0	53	1	0	1	0	3	2	1	3	1	16	0	0
371	10	1	0	1	1	0	53	1	0	1	0	3	2	1	3	1	16	0	0
371	12	1	0	1	1	0	53	1	0	1	0	3	2	1	3	1	16	0	0
371	13	1	0	1	1	0	53	1	0	1	0	3	2	0	3	1	16	0	0
372	4	1	0	1	1	0	37	1	0	1	0	5	2	0	3	1	16	0	0
372	12	1	0	1	1	0	37	1	0	1	0	5	2	1	3	1	16	0	0
372	13	1	0	1	1	0	37	1	0	1	0	5	2	0	3	1	16	0	0
373	4	1	1	0		1	41	1	0	1	0	7	2	0	15	2	61	0	1
373	7	1	1	0		1	41	1	0	1	0	7	2	1	15	2	61	0	1
373	10	1	1	0		1	41	1	0	1	0	7	2	1	15	2	61	0	1
373	12	1	1	0		1	41	1	0	1	0	7	2	1	15	2	61	0	1
373	13	1	1	0		1	41	1	0	1	0	7	2	0	15	2	61	0	1
374	4	1	1	1	1	1	48	1	0	1	0	14	2	0	10	2	61	0	0
374	12	1	1	1	0	1	48	1	0	1	0	14	2	1	10	2	61	0	0
374	13	1	1	1	1	1	48	1	0	1	0	14	2	0	10	2	61	0	0
375	4	1	1	1	0	1	36	1	0	1	0	8	2	0	10	2	61	1	0
375	12	1	1	1	0	1	36	1	0	1	0	8	2	1	10	2	61	1	0
375	13	1	1	1	0	1	36	1	0	1	0	8	2	0	10	2	61	1	0
376	1	1	1	1	1	1	37	1	1	0	0	9	1	0	10	2	61	1	0
376	3	1	1	1	1	1	37	1	1	0	0	9	1	0	10	2	61	1	0
376	5	1	1	1	1	1	37	1	1	0	0	9	1	0	10	2	61	1	0
377	4	1	1	1	0	1	23	1	0	0	1	3	2	0	20	2	61	0	0
377	8	1	1	1	0	1	23	1	0	0	1	3	2	1	20	2	61	0	0
377	9	1	1	1	0	1	23	1	0	0	1	3	2	1	20	2	61	0	0
377	13	1	1	1	1	1	23	1	0	0	1	3	2	0	20	2	61	0	0
378	1	1	1	0		1	28	1	0	1	0	4	1	0	5	2	61	0	0
378	3	1	1	0		1	28	1	0	1	0	4	1	0	5	2	61	0	0
378	5	1	1	0		1	28	1	0	1	0	4	1	0	5	2	61	0	0
379	4	1	1	1	0	1	29	1	0	1	0	7	2	0	5	2	61	0	0
379	12	1	1	1	0	1	29	1	0	1	0	7	2	1	5	2	61	0	0
379	13	1	1	1	0	1	29	1	0	1	0	7	2	0	5	2	61	0	0
380	4	1	1	1	1	1	26	1	0	1	0	3	2	0	10	2	61	0	0
380	8	1	1	1	1	1	26	1	0	1	0	3	2	1	10	2	61	0	0
380	8	1	1	1	1	1	26	1	0	1	0	3	2	1	10	2	61	0	0
380	9	1	1	1	1	1	26	1	0	1	0	3	2	1	10	2	61	0	0
380	9	1	1	1	1	1	26	1	0	1	0	3	2	1	10	2	61	0	0
380	11	1	1	1	1	1	26	1	0	1	0	3	2	1	10	2	61	0	0
380	13	1	1	1	1	1	26	1	0	1	0	3	2	0	10	2	61	0	0
381	4	1	1	0		1	29	1	0	1	0	4	2	0	5	2	61	0	0
381	8	1	1	0		1	29	1	0	1	0	4	2	1	5	2	61	0	0
381	9	1	1	0		1	29	1	0	1	0	4	2	1	5	2	61	0	0
381	13	1	1	0		1	29	1	0	1	0	4	2	0	5	2	61	0	0
382	8	1	1	1	1	1	71	1	1	0	0	7	2	1	20	2	61	0	0
382	8	1	1	1	0	1	71	1	1	0	0	7	2	1	20	2	61	0	0
382	9	1	1	1	0	1	71	1	1	0	0	7	2	1	20	2	61	0	0
382	9	1	1	1	1	1	71	1	1	0	0	7	2	1	20	2	61	0	0
382	11	1	1	1	1	1	71	1	1	0	0	7	2	1	20	2	61	0	0
382	11	1	1	1	0	1	71	1	1	0	0	7	2	1	20	2	61	0	0
383	4	2	0	0		1	33	0	0	0	1	4	2	0	10	2	41	0	0
383	12	2	0	0		1	33	0	0	0	1	4	2	1	10	2	41	0	0
383	13	2	0	1	1	1	33	0	0	0	1	4	2	0	10	2	41	0	0
384	4	2	0	0		1	37	1	0	1	0	6	2	0	30	2	41	0	0
384	12	2	0	0		1	37	1	0	1	0	6	2	1	30	2	41	0	0
384	13	2	0	0		1	37	1	0	1	0	6	2	0	30	2	41	0	0
385	1	2	0	0		1	47	1	0	1	0	7	1	0	15	2	41	0	0
385	1	2	0	0		1	47	1	0	1	0	7	1	0	15	2	41	0	0
385	3	2	0	0		1	47	1	0	1	0	7	1	0	15	2	41	0	0
385	3	2	0	0		1	47	1	0	1	0	7	1	0	15	2	41	0	0
385	5	2	0	1	1	1	47	1	0	1	0	7	1	0	15	2	41	0	0
385	5	2	0	1	1	1	47	1	0	1	0	7	1	0	15	2	41	0	0
386	4	2	0	0		0	66	1	1	0	0	3	2	0	15	2	41	0	0
386	7	2	0	0		0	66	1	1	0	0	3	2	1	15	2	41	0	0
386	10	2	0	0		0	66	1	1	0	0	3	2	1	15	2	41	0	0
386	12	2	0	1	1	0	66	1	1	0	0	3	2	1	15	2	41	0	0
386	13	2	0	1	1	0	66	1	1	0	0	3	2	0	15	2	41	0	0
387	8	2	0	0		1	53	1	0	1	0	10	2	1	30	2	41	0	0
387	8	2	0	0		1	53	1	0	1	0	10	2	1	30	2	41	0	0
387	9	2	0	0		1	53	1	0	1	0	10	2	1	30	2	41	0	0
387	9	2	0	0		1	53	1	0	1	0	10	2	1	30	2	41	0	0
387	11	2	0	0		1	53	1	0	1	0	10	2	1	30	2	41	0	0
387	11	2	0	0		1	53	1	0	1	0	10	2	1	30	2	41	0	0
388	1	1	1	1	1	1	24	1	0	1	0	2	1	0	130	2	23	0	0
388	1	1	1	1	1	1	24	1	0	1	0	2	1	0	130	2	23	0	0
388	3	1	1	1	1	1	24	1	0	1	0	2	1	0	130	2	23	0	0
388	3	1	1	1	1	1	24	1	0	1	0	2	1	0	130	2	23	0	0
388	5	1	1	1	1	1	24	1	0	1	0	2	1	0	130	2	23	0	0
388	5	1	1	1	1	1	24	1	0	1	0	2	1	0	130	2	23	0	0
389	4	1	1	1	1	0	49	1	1	0	0	7	2	0	130	2	23	0	0
389	12	1	1	1	1	0	49	1	1	0	0	7	2	1	130	2	23	0	0
389	13	1	1	1	1	0	49	1	1	0	0	7	2	0	130	2	23	0	0
390	1	2	0	0		1	28	1	0	1	0	3	1	0	30	2	41	0	0
390	3	2	0	0		1	28	1	0	1	0	3	1	0	30	2	41	0	0
390	5	2	0	0		1	28	1	0	1	0	3	1	0	30	2	41	0	0
391	1	2	0	1	1	1	40	0	1	0	0	6	1	0	60	2	41	0	0
391	3	2	0	0		1	40	0	1	0	0	6	1	0	60	2	41	0	0
391	5	2	0	0		1	40	0	1	0	0	6	1	0	60	2	41	0	0
392	4	2	0	0		1	23	0	0	0	1	4	2	0	30	2	41	0	0
392	8	2	0	1	1	1	23	0	0	0	1	4	2	1	30	2	41	0	0
392	8	2	0	0		1	23	0	0	0	1	4	2	1	30	2	41	0	0
392	9	2	0	0		1	23	0	0	0	1	4	2	1	30	2	41	0	0
392	9	2	0	0		1	23	0	0	0	1	4	2	1	30	2	41	0	0
392	11	2	0	0		1	23	0	0	0	1	4	2	1	30	2	41	0	0
392	13	2	0	1	0	1	23	0	0	0	1	4	2	0	30	2	41	0	0
393	4	1	1	0		1	37	1	1	0	0	9	2	0	40	2	23	0	0
393	12	1	1	0		1	37	1	1	0	0	9	2	1	40	2	23	0	0
393	13	1	1	0		1	37	1	1	0	0	9	2	0	40	2	23	0	0
394	4	1	1	1	1	1	33	1	0	1	0	4	2	0	30	2	23	0	0
394	12	1	1	1	1	1	33	1	0	1	0	4	2	1	30	2	23	0	0
394	13	1	1	1	1	1	33	1	0	1	0	4	2	0	30	2	23	0	0
395	4	1	1	1	0	1	85	1	1	0	0	11	2	0	15	2	23	0	0
395	12	1	1	1	1	1	85	1	1	0	0	11	2	1	15	2	23	0	0
395	13	1	1	1	0	1	85	1	1	0	0	11	2	0	15	2	23	0	0
396	1	2	0	1	1	1	71	1	1	0	0	4	1	0	60	1	76	0	0
396	3	2	0	0		1	71	1	1	0	0	4	1	0	60	1	76	0	0
396	5	2	0	0		1	71	1	1	0	0	4	1	0	60	1	76	0	0
397	4	2	1	0		0	54	1	0	1	0	5	2	0	15	1	68	0	0
397	8	2	1	0		0	54	1	0	1	0	5	2	1	15	1	68	0	0
397	9	2	1	0		0	54	1	0	1	0	5	2	1	15	1	68	0	0
397	13	2	1	0		0	54	1	0	1	0	5	2	0	15	1	68	0	0
398	1	1	1	1	1	1	31	1	0	1	0	5	1	0	10	2	61	0	0
398	3	1	1	1	1	1	31	1	0	1	0	5	1	0	10	2	61	0	0
398	5	1	1	1	1	1	31	1	0	1	0	5	1	0	10	2	61	0	0
399	1	1	1	1	0	1	50	1	1	0	0	6	1	0	10	2	61	0	0
399	3	1	1	1	1	1	50	1	1	0	0	6	1	0	10	2	61	0	0
399	5	1	1	1	1	1	50	1	1	0	0	6	1	0	10	2	61	0	0
400	4	1	1	0		1	28	1	1	0	0	7	2	0	30	2	61	0	0
400	8	1	1	1	0	1	28	1	1	0	0	7	2	1	30	2	61	0	0
400	8	1	1	0		1	28	1	1	0	0	7	2	1	30	2	61	0	0
400	9	1	1	0		1	28	1	1	0	0	7	2	1	30	2	61	0	0
400	9	1	1	1	0	1	28	1	1	0	0	7	2	1	30	2	61	0	0
400	11	1	1	1	0	1	28	1	1	0	0	7	2	1	30	2	61	0	0
400	13	1	1	0		1	28	1	1	0	0	7	2	0	30	2	61	0	0
401	4	1	1	1	0	0	30	1	1	0	0	9	2	0	30	2	61	0	0
401	7	1	1	1	0	0	30	1	1	0	0	9	2	1	30	2	61	0	0
401	10	1	1	1	0	0	30	1	1	0	0	9	2	1	30	2	61	0	0
401	12	1	1	1	0	0	30	1	1	0	0	9	2	1	30	2	61	0	0
401	13	1	1	1	0	0	30	1	1	0	0	9	2	0	30	2	61	0	0
402	4	1	1	1	0	1	55	1	1	0	0	8	2	0	15	2	61	0	0
402	8	1	1	1	1	1	55	1	1	0	0	8	2	1	15	2	61	0	0
402	9	1	1	1	1	1	55	1	1	0	0	8	2	1	15	2	61	0	0
402	13	1	1	1	0	1	55	1	1	0	0	8	2	0	15	2	61	0	0
403	4	1	0	1	1	1	29	1	1	0	0	5	2	0	5	1	63	0	0
403	7	1	0	1	1	1	29	1	1	0	0	5	2	1	5	1	63	0	0
403	10	1	0	1	1	1	29	1	1	0	0	5	2	1	5	1	63	0	0
403	12	1	0	1	1	1	29	1	1	0	0	5	2	1	5	1	63	0	0
403	13	1	0	1	1	1	29	1	1	0	0	5	2	0	5	1	63	0	0
404	4	1	0	1	1	1	45	1	0	0	1	8	2	0	2	1	63	0	0
404	12	1	0	1	1	1	45	1	0	0	1	8	2	1	2	1	63	0	0
404	13	1	0	1	1	1	45	1	0	0	1	8	2	0	2	1	63	0	0
405	1	1	0	1	1	1	22	1	0	1	0	2	1	0	5	1	63	0	0
405	3	1	0	1	1	1	22	1	0	1	0	2	1	0	5	1	63	0	0
405	5	1	0	1	1	1	22	1	0	1	0	2	1	0	5	1	63	0	0
406	4	1	0	1	1	1	40	1	0	0	1	5	2	0	2	1	63	0	0
406	12	1	0	1	1	1	40	1	0	0	1	5	2	1	2	1	63	0	0
406	13	1	0	1	1	1	40	1	0	0	1	5	2	0	2	1	63	0	0
407	4	1	0	0		1	50	1	0	0	1	9	2	0	2	1	63	0	0
407	12	1	0	0		1	50	1	0	0	1	9	2	1	2	1	63	0	0
407	13	1	0	0		1	50	1	0	0	1	9	2	0	2	1	63	0	0
408	8	1	0	1	1	1	52	1	1	0	0	14	2	1	10	1	63	0	0
408	8	1	0	1	1	1	52	1	1	0	0	14	2	1	10	1	63	0	0
408	9	1	0	1	1	1	52	1	1	0	0	14	2	1	10	1	63	0	0
408	9	1	0	1	1	1	52	1	1	0	0	14	2	1	10	1	63	0	0
408	11	1	0	1	1	1	52	1	1	0	0	14	2	1	10	1	63	0	0
408	11	1	0	1	1	1	52	1	1	0	0	14	2	1	10	1	63	0	0
409	4	1	0	1	1	1	65	1	1	0	0	10	2	0	10	1	63	0	0
409	12	1	0	1	1	1	65	1	1	0	0	10	2	1	10	1	63	0	0
409	13	1	0	1	1	1	65	1	1	0	0	10	2	0	10	1	63	0	0
410	4	1	0	1	0	1	40	1	0	1	0	4	2	0	15	1	63	0	0
410	8	1	0	1	1	1	40	1	0	1	0	4	2	1	15	1	63	0	0
410	9	1	0	1	1	1	40	1	0	1	0	4	2	1	15	1	63	0	0
410	13	1	0	1	1	1	40	1	0	1	0	4	2	0	15	1	63	0	0
411	4	1	0	1	1	1	32	1	0	0	1	6	2	0	10	1	63	0	0
411	7	1	0	1	1	1	32	1	0	0	1	6	2	1	10	1	63	0	0
411	10	1	0	1	1	1	32	1	0	0	1	6	2	1	10	1	63	0	0
411	12	1	0	1	1	1	32	1	0	0	1	6	2	1	10	1	63	0	0
411	13	1	0	1	1	1	32	1	0	0	1	6	2	0	10	1	63	0	0
412	4	1	0	1	1	1	83	1	1	0	0	11	2	0	10	1	63	0	0
412	12	1	0	1	1	1	83	1	1	0	0	11	2	1	10	1	63	0	0
412	13	1	0	1	1	1	83	1	1	0	0	11	2	0	10	1	63	0	0
413	8	1	0	1	1	1	42	1	0	1	0	7	2	1	5	1	63	0	0
413	8	1	0	1	1	1	42	1	0	1	0	7	2	1	5	1	63	0	0
413	9	1	0	1	1	1	42	1	0	1	0	7	2	1	5	1	63	0	0
413	9	1	0	1	1	1	42	1	0	1	0	7	2	1	5	1	63	0	0
413	11	1	0	1	1	1	42	1	0	1	0	7	2	1	5	1	63	0	0
413	11	1	0	1	1	1	42	1	0	1	0	7	2	1	5	1	63	0	0
414	1	1	0	1	1	1	35	1	0	1	0	2	1	0	5	1	63	0	0
414	3	1	0	1	1	1	35	1	0	1	0	2	1	0	5	1	63	0	0
414	5	1	0	1	1	1	35	1	0	1	0	2	1	0	5	1	63	0	0
415	2	1	0	1	1	1	36	1	1	0	0	8	2	0	5	1	63	0	0
415	6	1	0	1	1	1	36	1	1	0	0	8	2	1	5	1	63	0	0
415	8	1	0	1	1	1	36	1	1	0	0	8	2	1	5	1	63	0	0
415	9	1	0	1	1	1	36	1	1	0	0	8	2	1	5	1	63	0	0
415	11	1	0	1	1	1	36	1	1	0	0	8	2	1	5	1	63	0	0
416	1	1	0	1	1	1	36	1	0	0	1	4	1	0	8	1	63	0	0
416	3	1	0	1	1	1	36	1	0	0	1	4	1	0	8	1	63	0	0
416	5	1	0	1	1	1	36	1	0	0	1	4	1	0	8	1	63	0	0
417	4	1	0	0		1	30	1	0	0	0	4	2	0	15	1	63	0	0
417	12	1	0	0		1	30	1	0	0	0	4	2	1	15	1	63	0	0
417	13	1	0	0		1	30	1	0	0	0	4	2	0	15	1	63	0	0
418	8	1	0	0		1	37	1	1	0	0	7	2	1	15	1	63	0	0
418	8	1	0	0		1	37	1	1	0	0	7	2	1	15	1	63	0	0
418	9	1	0	0		1	37	1	1	0	0	7	2	1	15	1	63	0	0
418	9	1	0	0		1	37	1	1	0	0	7	2	1	15	1	63	0	0
418	11	1	0	0		1	37	1	1	0	0	7	2	1	15	1	63	0	0
418	11	1	0	0		1	37	1	1	0	0	7	2	1	15	1	63	0	0
419	4	1	0	1	1	1	53	1	0	1	0	9	2	0	5	1	63	0	0
419	12	1	0	1	1	1	53	1	0	1	0	9	2	1	5	1	63	0	0
419	13	1	0	1	1	1	53	1	0	1	0	9	2	0	5	1	63	0	0
420	1	1	0	1	1	1	42	1	1	0	0	7	1	0	10	1	63	0	0
420	3	1	0	1	1	1	42	1	1	0	0	7	1	0	10	1	63	0	0
420	5	1	0	1	1	1	42	1	1	0	0	7	1	0	10	1	63	0	0
421	4	1	0	1	1	1	40	1	0	1	0	7	2	0	5	1	63	0	0
421	12	1	0	1	1	1	40	1	0	1	0	7	2	1	5	1	63	0	0
421	13	1	0	1	0	1	40	1	0	1	0	7	2	0	5	1	63	0	0
422	4	1	0	0		1	39	1	0	1	0	6	2	0	10	1	63	0	0
422	7	1	0	0		1	39	1	0	1	0	6	2	1	10	1	63	0	0
422	10	1	0	0		1	39	1	0	1	0	6	2	1	10	1	63	0	0
422	12	1	0	0		1	39	1	0	1	0	6	2	1	10	1	63	0	0
422	13	1	0	0		1	39	1	0	1	0	6	2	0	10	1	63	0	0
423	8	1	0	1	1	1	76	1	1	0	0	6	2	1	5	1	63	0	0
423	8	1	0	1	1	1	76	1	1	0	0	6	2	1	5	1	63	0	0
423	9	1	0	1	1	1	76	1	1	0	0	6	2	1	5	1	63	0	0
423	9	1	0	1	1	1	76	1	1	0	0	6	2	1	5	1	63	0	0
423	11	1	0	1	1	1	76	1	1	0	0	6	2	1	5	1	63	0	0
423	11	1	0	1	1	1	76	1	1	0	0	6	2	1	5	1	63	0	0
424	8	1	0	1	1	1	30	1	0	1	0	4	2	1	5	1	63	0	0
424	8	1	0	1	1	1	30	1	0	1	0	4	2	1	5	1	63	0	0
424	9	1	0	1	1	1	30	1	0	1	0	4	2	1	5	1	63	0	0
424	9	1	0	1	1	1	30	1	0	1	0	4	2	1	5	1	63	0	0
424	11	1	0	1	1	1	30	1	0	1	0	4	2	1	5	1	63	0	0
424	11	1	0	1	1	1	30	1	0	1	0	4	2	1	5	1	63	0	0
425	4	1	0	1	1	1	43	1	1	0	0	8	2	0	5	1	63	0	0
425	8	1	0	1	1	1	43	1	1	0	0	8	2	1	5	1	63	0	0
425	8	1	0	1	1	1	43	1	1	0	0	8	2	1	5	1	63	0	0
425	9	1	0	1	1	1	43	1	1	0	0	8	2	1	5	1	63	0	0
425	9	1	0	1	1	1	43	1	1	0	0	8	2	1	5	1	63	0	0
425	11	1	0	1	1	1	43	1	1	0	0	8	2	1	5	1	63	0	0
425	13	1	0	1	1	1	43	1	1	0	0	8	2	0	5	1	63	0	0
426	4	1	0	1	0	1	48	1	0	1	0	5	2	0	5	1	63	0	0
426	8	1	0	1	1	1	48	1	0	1	0	5	2	1	5	1	63	0	0
426	8	1	0	1	0	1	48	1	0	1	0	5	2	1	5	1	63	0	0
426	9	1	0	1	1	1	48	1	0	1	0	5	2	1	5	1	63	0	0
426	9	1	0	1	1	1	48	1	0	1	0	5	2	1	5	1	63	0	0
426	11	1	0	1	0	1	48	1	0	1	0	5	2	1	5	1	63	0	0
426	13	1	0	1	1	1	48	1	0	1	0	5	2	0	5	1	63	0	0
427	1	1	0	1	1	1	27	1	0	0	1	3	1	0	10	1	63	0	0
427	3	1	0	1	1	1	27	1	0	0	1	3	1	0	10	1	63	0	0
427	5	1	0	1	1	1	27	1	0	0	1	3	1	0	10	1	63	0	0
428	1	1	0	1	1	1	56	1	1	0	0	7	1	0	5	1	63	0	0
428	3	1	0	1	1	1	56	1	1	0	0	7	1	0	5	1	63	0	0
428	5	1	0	1	1	1	56	1	1	0	0	7	1	0	5	1	63	0	0
429	4	1	0	1	1	1	19	1	0	0	1	3	2	0	10	1	63	0	0
429	12	1	0	1	1	1	19	1	0	0	1	3	2	1	10	1	63	0	0
429	13	1	0	1	1	1	19	1	0	0	1	3	2	0	10	1	63	0	0
430	4	1	0	1	0	1	27	1	0	1	0	4	2	0	10	1	63	0	0
430	12	1	0	1	1	1	27	1	0	1	0	4	2	1	10	1	63	0	0
430	13	1	0	1	1	1	27	1	0	1	0	4	2	0	10	1	63	0	0
431	4	2	1	0		1	42	1	0	1	0	5	2	0	30	1	68	0	0
431	7	2	1	0		1	42	1	0	1	0	5	2	1	30	1	68	0	0
431	10	2	1	0		1	42	1	0	1	0	5	2	1	30	1	68	0	0
431	12	2	1	0		1	42	1	0	1	0	5	2	1	30	1	68	0	0
431	13	2	1	0		1	42	1	0	1	0	5	2	0	30	1	68	0	0
432	4	2	1	1	1	1	36	1	1	0	0	7	2	0	30	1	68	0	0
432	8	2	1	0		1	36	1	1	0	0	7	2	1	30	1	68	0	0
432	9	2	1	0		1	36	1	1	0	0	7	2	1	30	1	68	0	0
432	13	2	1	0		1	36	1	1	0	0	7	2	0	30	1	68	0	0
433	4	2	1	0		1	40	1	1	0	0	5	2	0	20	1	73	0	0
433	8	2	1	0		1	40	1	1	0	0	5	2	1	20	1	73	0	0
433	9	2	1	0		1	40	1	1	0	0	5	2	1	20	1	73	0	0
433	13	2	1	0		1	40	1	1	0	0	5	2	0	20	1	73	0	0
434	1	2	1	0		1	34	1	0	1	0	6	1	0	25	1	73	0	0
434	3	2	1	0		1	34	1	0	1	0	6	1	0	25	1	73	0	0
434	5	2	1	0		1	34	1	0	1	0	6	1	0	25	1	73	0	0
435	4	2	1	0		1	30	1	0	1	0	3	2	0	20	1	73	0	0
435	12	2	1	0		1	30	1	0	1	0	3	2	1	20	1	73	0	0
435	13	2	1	0		1	30	1	0	1	0	3	2	0	20	1	73	0	0
436	1	2	1	0		1	39	1	1	0	0	4	1	0	20	1	73	0	0
436	3	2	1	0		1	39	1	1	0	0	4	1	0	20	1	73	0	0
436	5	2	1	0		1	39	1	1	0	0	4	1	0	20	1	73	0	0
437	4	2	1	0		1	26	1	0	0	1	4	2	0	20	1	73	0	0
437	12	2	1	1	1	1	26	1	0	0	1	4	2	1	20	1	73	0	0
437	13	2	1	0		1	26	1	0	0	1	4	2	0	20	1	73	0	0
438	4	2	1	0		1	32	1	0	1	0	9	2	0	10	1	73	0	0
438	8	2	1	0		1	32	1	0	1	0	9	2	1	10	1	73	0	0
438	9	2	1	0		1	32	1	0	1	0	9	2	1	10	1	73	0	0
438	13	2	1	0		1	32	1	0	1	0	9	2	0	10	1	73	0	0
439	1	2	1	0		1	18	1	0	0	1	2	1	0	20	1	73	0	0
439	3	2	1	0		1	18	1	0	0	1	2	1	0	20	1	73	0	0
439	5	2	1	0		1	18	1	0	0	1	2	1	0	20	1	73	0	0
440	4	2	1	0		0	42	1	1	0	0	6	2	0	15	1	73	0	0
440	8	2	1	0		0	42	1	1	0	0	6	2	1	15	1	73	0	0
440	9	2	1	0		0	42	1	1	0	0	6	2	1	15	1	73	0	0
440	13	2	1	0		0	42	1	1	0	0	6	2	0	15	1	73	0	0
441	4	2	1	0		1	50	1	1	0	0	11	2	0	10	1	73	0	0
441	8	2	1	0		1	50	1	1	0	0	11	2	1	10	1	73	0	0
441	9	2	1	0		1	50	1	1	0	0	11	2	1	10	1	73	0	0
441	13	2	1	0		1	50	1	1	0	0	11	2	0	10	1	73	0	0
442	1	2	1	0		1	58	1	0	1	0	9	1	0	15	1	73	0	0
442	1	2	1	0		1	58	1	0	1	0	9	1	0	15	1	73	0	0
442	3	2	1	0		1	58	1	0	1	0	9	1	0	15	1	73	0	0
442	3	2	1	1	1	1	58	1	0	1	0	9	1	0	15	1	73	0	0
442	5	2	1	0		1	58	1	0	1	0	9	1	0	15	1	73	0	0
442	5	2	1	0		1	58	1	0	1	0	9	1	0	15	1	73	0	0
443	4	2	1	1	1	0	41	1	0	1	0	5	2	0	10	1	73	0	0
443	8	2	1	0		0	41	1	0	1	0	5	2	1	10	1	73	0	0
443	9	2	1	1	1	0	41	1	0	1	0	5	2	1	10	1	73	0	0
443	13	2	1	0		0	41	1	0	1	0	5	2	0	10	1	73	0	0
444	8	2	1	0		1	25	1	0	1	0	5	2	1	30	1	73	0	0
444	8	2	1	0		1	25	1	0	1	0	5	2	1	30	1	73	0	0
444	9	2	1	0		1	25	1	0	1	0	5	2	1	30	1	73	0	0
444	9	2	1	0		1	25	1	0	1	0	5	2	1	30	1	73	0	0
444	11	2	1	0		1	25	1	0	1	0	5	2	1	30	1	73	0	0
444	11	2	1	0		1	25	1	0	1	0	5	2	1	30	1	73	0	0
445	4	2	1	0		1	53	1	0	1	0	8	2	0	10	1	73	0	0
445	8	2	1	0		1	53	1	0	1	0	8	2	1	10	1	73	0	0
445	9	2	1	1	1	1	53	1	0	1	0	8	2	1	10	1	73	0	0
445	13	2	1	1	1	1	53	1	0	1	0	8	2	0	10	1	73	0	0
446	4	2	1	1	1	1	31	0	0	0	1	5	2	0	15	1	73	0	0
446	8	2	1	0		1	31	0	0	0	1	5	2	1	15	1	73	0	0
446	9	2	1	0		1	31	0	0	0	1	5	2	1	15	1	73	0	0
446	13	2	1	0		1	31	0	0	0	1	5	2	0	15	1	73	0	0
447	1	2	1	0		1	27	1	0	1	0	4	1	0	20	1	73	0	0
447	3	2	1	0		1	27	1	0	1	0	4	1	0	20	1	73	0	0
447	5	2	1	0		1	27	1	0	1	0	4	1	0	20	1	73	0	0
448	4	2	1	0		1	25	1	0	1	0	5	2	0	20	1	73	0	0
448	8	2	1	0		1	25	1	0	1	0	5	2	1	20	1	73	0	0
448	8	2	1	0		1	25	1	0	1	0	5	2	1	20	1	73	0	0
448	9	2	1	0		1	25	1	0	1	0	5	2	1	20	1	73	0	0
448	9	2	1	0		1	25	1	0	1	0	5	2	1	20	1	73	0	0
448	11	2	1	0		1	25	1	0	1	0	5	2	1	20	1	73	0	0
448	13	2	1	0		1	25	1	0	1	0	5	2	0	20	1	73	0	0
449	4	2	1	0		0	47	1	0	1	0	5	2	0	10	1	73	0	0
449	8	2	1	0		0	47	1	0	1	0	5	2	1	10	1	73	0	0
449	8	2	1	0		0	47	1	0	1	0	5	2	1	10	1	73	0	0
449	9	2	1	0		0	47	1	0	1	0	5	2	1	10	1	73	0	0
449	9	2	1	0		0	47	1	0	1	0	5	2	1	10	1	73	0	0
449	11	2	1	0		0	47	1	0	1	0	5	2	1	10	1	73	0	0
449	13	2	1	0		0	47	1	0	1	0	5	2	0	10	1	73	0	0
450	4	2	1	0		1	23	1	0	1	0	4	2	0	15	1	73	0	0
450	8	2	1	0		1	23	1	0	1	0	4	2	1	15	1	73	0	0
450	9	2	1	0		1	23	1	0	1	0	4	2	1	15	1	73	0	0
450	13	2	1	0		1	23	1	0	1	0	4	2	0	15	1	73	0	0
451	4	2	1	1	0	1	34	1	0	0	1	3	2	0	25	1	73	0	0
451	7	2	1	0		1	34	1	0	0	1	3	2	1	25	1	73	0	0
451	10	2	1	0		1	34	1	0	0	1	3	2	1	25	1	73	0	0
451	12	2	1	0		1	34	1	0	0	1	3	2	1	25	1	73	0	0
451	13	2	1	1	1	1	34	1	0	0	1	3	2	0	25	1	73	0	0
452	4	1	1	1	0	1	25	1	0	0	1	5	2	0	10	2	61	1	0
452	8	1	1	1	0	1	25	1	0	0	1	5	2	1	10	2	61	1	0
452	8	1	1	1	0	1	25	1	0	0	1	5	2	1	10	2	61	1	0
452	9	1	1	1	0	1	25	1	0	0	1	5	2	1	10	2	61	1	0
452	9	1	1	1	0	1	25	1	0	0	1	5	2	1	10	2	61	1	0
452	11	1	1	1	0	1	25	1	0	0	1	5	2	1	10	2	61	1	0
452	13	1	1	1	0	1	25	1	0	0	1	5	2	0	10	2	61	1	0
453	8	2	0	0		1	33	1	0	0	1	6	2	1	40	2	17	1	0
453	8	2	0	0		1	33	1	0	0	1	6	2	1	40	2	17	1	0
453	9	2	0	0		1	33	1	0	0	1	6	2	1	40	2	17	1	0
453	9	2	0	0		1	33	1	0	0	1	6	2	1	40	2	17	1	0
453	11	2	0	0		1	33	1	0	0	1	6	2	1	40	2	17	1	0
453	11	2	0	0		1	33	1	0	0	1	6	2	1	40	2	17	1	0
454	4	2	0	0		1	49	1	0	1	0	8	2	0	15	2	17	0	0
454	7	2	0	0		1	49	1	0	1	0	8	2	1	15	2	17	0	0
454	10	2	0	0		1	49	1	0	1	0	8	2	1	15	2	17	0	0
454	12	2	0	0		1	49	1	0	1	0	8	2	1	15	2	17	0	0
454	13	2	0	0		1	49	1	0	1	0	8	2	0	15	2	17	0	0
455	4	2	0	0		1	40	1	1	0	0	10	2	0	40	2	17	0	0
455	8	2	0	0		1	40	1	1	0	0	10	2	1	40	2	17	0	0
455	8	2	0	0		1	40	1	1	0	0	10	2	1	40	2	17	0	0
455	9	2	0	0		1	40	1	1	0	0	10	2	1	40	2	17	0	0
455	9	2	0	0		1	40	1	1	0	0	10	2	1	40	2	17	0	0
455	11	2	0	0		1	40	1	1	0	0	10	2	1	40	2	17	0	0
455	13	2	0	0		1	40	1	1	0	0	10	2	0	40	2	17	0	0
456	1	2	0	0		1	48	1	1	0	0	9	1	0	40	2	17	0	0
456	3	2	0	0		1	48	1	1	0	0	9	1	0	40	2	17	0	0
456	5	2	0	0		1	48	1	1	0	0	9	1	0	40	2	17	0	0
457	4	2	0	0		0	55	1	1	0	0	7	2	0	50	2	17	0	0
457	12	2	0	0		0	55	1	1	0	0	7	2	1	50	2	17	0	0
457	13	2	0	0		0	55	1	1	0	0	7	2	0	50	2	17	0	0
458	4	2	0	0		1	22	1	0	1	0	8	2	0	25	2	17	0	0
458	8	2	0	0		1	22	1	0	1	0	8	2	1	25	2	17	0	0
458	9	2	0	0		1	22	1	0	1	0	8	2	1	25	2	17	0	0
458	13	2	0	0		1	22	1	0	1	0	8	2	0	25	2	17	0	0
459	1	2	0	0		1	44	1	1	0	0	10	1	0	75	2	17	0	0
459	1	2	0	0		1	44	1	1	0	0	10	1	0	75	2	17	0	0
459	3	2	0	0		1	44	1	1	0	0	10	1	0	75	2	17	0	0
459	3	2	0	0		1	44	1	1	0	0	10	1	0	75	2	17	0	0
459	5	2	0	0		1	44	1	1	0	0	10	1	0	75	2	17	0	0
459	5	2	0	0		1	44	1	1	0	0	10	1	0	75	2	17	0	0
460	4	2	0	0		1	38	1	1	0	0	12	2	0	60	2	17	0	0
460	12	2	0	0		1	38	1	1	0	0	12	2	1	60	2	17	0	0
460	13	2	0	0		1	38	1	1	0	0	12	2	0	60	2	17	0	0
461	8	2	0	0		1	22	1	0	1	0	4	2	1	15	2	17	0	0
461	8	2	0	0		1	22	1	0	1	0	4	2	1	15	2	17	0	0
461	9	2	0	0		1	22	1	0	1	0	4	2	1	15	2	17	0	0
461	9	2	0	0		1	22	1	0	1	0	4	2	1	15	2	17	0	0
461	11	2	0	0		1	22	1	0	1	0	4	2	1	15	2	17	0	0
461	11	2	0	0		1	22	1	0	1	0	4	2	1	15	2	17	0	0
462	1	2	0	0		1	56	1	0	1	0	3	1	0	15	2	17	0	0
462	3	2	0	0		1	56	1	0	1	0	3	1	0	15	2	17	0	0
462	5	2	0	0		1	56	1	0	1	0	3	1	0	15	2	17	0	0
463	1	2	0	0		0	46	1	1	0	0	10	1	0	60	2	17	0	0
463	3	2	0	0		0	46	1	1	0	0	10	1	0	60	2	17	0	0
463	5	2	0	0		0	46	1	1	0	0	10	1	0	60	2	17	0	0
464	4	1	0	1	0	1	31	1	0	1	0	6	2	0	15	2	3	0	0
464	12	1	0	1	1	1	31	1	0	1	0	6	2	1	15	2	3	0	0
464	13	1	0	1	1	1	31	1	0	1	0	6	2	0	15	2	3	0	0
465	4	1	0	0		1	23	1	0	1	0	4	2	0	20	2	3	0	0
465	8	1	0	0		1	23	1	0	1	0	4	2	1	20	2	3	0	0
465	9	1	0	0		1	23	1	0	1	0	4	2	1	20	2	3	0	0
465	13	1	0	0		1	23	1	0	1	0	4	2	0	20	2	3	0	0
466	1	2	1	1	1	1	39	1	1	0	0	4	1	0	182	2	54	0	0
466	3	2	1	0		1	39	1	1	0	0	4	1	0	182	2	54	0	0
466	5	2	1	0		1	39	1	1	0	0	4	1	0	182	2	54	0	0
467	4	2	1	0		1	23	1	0	1	0	4	2	0	190	2	54	0	0
467	12	2	1	0		1	23	1	0	1	0	4	2	1	190	2	54	0	0
467	13	2	1	0		1	23	1	0	1	0	4	2	0	190	2	54	0	0
468	8	2	1	0		1	47	1	1	0	0	4	2	1	195	2	54	0	0
468	8	2	1	0		1	47	1	1	0	0	4	2	1	195	2	54	0	0
468	9	2	1	0		1	47	1	1	0	0	4	2	1	195	2	54	0	0
468	9	2	1	0		1	47	1	1	0	0	4	2	1	195	2	54	0	0
468	11	2	1	0		1	47	1	1	0	0	4	2	1	195	2	54	0	0
468	11	2	1	0		1	47	1	1	0	0	4	2	1	195	2	54	0	0
[truncated: 4,795 more rows]
